# Supplementary material for: Efficient weighted univariate clustering maps outstanding dysregulated genomic zones in human cancers
Source: Bioinformatics. 2020 Jul 3;36(20):5027–36. doi: 10.1093/bioinformatics/btaa613 (PMC7755420; doi:10.1093/bioinformatics/btaa613)
Supplement: btaa613_Supplementary_Data [file btaa613_supplementary_data.zip]

Archive with 12 entries (12 files):
- SuppFig-S1.pdf
- SuppFig-S2.pdf
- SuppFig-S3.pdf
- SuppNote-N1.pdf
- SuppNote-N2.pdf
- SuppNote-N3.pdf
- SuppNote-N4.pdf
- SuppNote-N5.pdf
- Supp-ReadMe.pdf
- Supp-Table-S1-Maps-Counts.tsv
- Supp-Table-S2.pdf
- Supp-Table-S3-Continuity-Counts.tsv
