# Supplementary material for: Efficient weighted univariate clustering maps outstanding dysregulated genomic zones in human cancers
Source: Bioinformatics. 2020 Jul 3;36(20):5027–36. doi: 10.1093/bioinformatics/btaa613 (PMC7755420; doi:10.1093/bioinformatics/btaa613)
Supplement: btaa613_Supplementary_Data [file btaa613_supplementary_data.zip › Supp-Table-S1-Maps-Counts.tsv]

pid	chr	z.name	start	end	n.matched	n.genes	n.dn	n.eq	n.up	chisq.p.adj	upordn.pct
TCGA-BLCA	1	1z1	-146010	990072	19	43	200	391	226	1	0.0318237454100367
TCGA-BLCA	1	1z2	990072	1607755.5	19	54	232	325	469	7.13014934599596e-13	0.230994152046784
TCGA-BLCA	1	1z3	1607755.5	2097874.5	19	21	85	119	195	1.57779476519497e-07	0.275689223057644
TCGA-BLCA	1	1z4	2097874.5	3101438.5	19	26	148	193	153	0.997771652845729	0.0101214574898785
TCGA-BLCA	1	1z5	3101438.5	4872815.5	19	27	132	243	138	1	0.0116959064327485
TCGA-BLCA	1	1z6	4872815.5	6435891	19	13	79	57	111	0.208753567845214	0.129554655870445
TCGA-BLCA	1	1z7	6435891	7294151	19	17	77	136	110	0.176688615106875	0.102167182662539
TCGA-BLCA	1	1z8	7294151	8376356	19	22	106	220	92	0.265864335790049	-0.0334928229665072
TCGA-BLCA	1	1z9	8376356	9398175.5	19	24	97	235	124	0.476684449394414	0.0592105263157895
TCGA-BLCA	1	1z10	9398175.5	9410204	19	0	0	0	0	1	NA
TCGA-BLCA	1	1z11	9410204	10110969.5	19	21	88	178	133	0.0579038261928671	0.112781954887218
TCGA-BLCA	1	1z12	10110969.5	10717945.5	19	11	60	56	93	0.100309359177531	0.157894736842105
TCGA-BLCA	1	1z13	10717945.5	11631953	19	21	77	197	125	0.0238557612598162	0.120300751879699
TCGA-BLCA	1	1z14	11631953	12957770	19	44	153	494	189	0.4826076257759	0.0430622009569378
TCGA-BLCA	1	1z15	12957770	14542094	19	21	37	330	32	0.666000219347224	-0.012531328320802
TCGA-BLCA	1	1z16	14542094	16041882.5	19	41	201	342	236	0.734626991954735	0.0449293966623877
TCGA-BLCA	1	1z17	16041882.5	16812822	19	33	127	287	213	0.000819413601664183	0.137161084529506
TCGA-BLCA	1	1z18	16812822	18247609	19	25	111	211	153	0.154052652979267	0.088421052631579
TCGA-BLCA	1	1z19	18247609	19636700.5	19	27	139	223	151	1	0.0233918128654971
TCGA-BLCA	1	1z20	19636700.5	20377210.5	19	15	99	98	88	0.36542473420117	-0.0385964912280702
TCGA-BLCA	1	1z21	20377210.5	20897714	19	13	75	86	86	1	0.0445344129554656
TCGA-BLCA	1	1z22	20897714	20914836.5	19	0	0	0	0	1	NA
TCGA-BLCA	1	1z23	20914836.5	21589367.5	19	15	57	161	67	1	0.0350877192982456
TCGA-BLCA	1	1z24	21589367.5	22473156	19	17	95	131	97	1	0.00619195046439628
TCGA-BLCA	1	1z25	22473156	23151514.5	19	14	45	144	77	0.0569485655893724	0.120300751879699
TCGA-BLCA	1	1z26	23151514.5	23507894	19	12	70	60	98	0.259184080709159	0.12280701754386
TCGA-BLCA	1	1z27	23507894	23819712	19	11	60	37	112	0.00428258611294289	0.248803827751196
TCGA-BLCA	1	1z28	23819712	24165540	19	13	52	118	77	0.220181032192261	0.101214574898785
TCGA-BLCA	1	1z29	24165540	24529187.5	19	7	34	18	81	0.000808178235975772	0.353383458646617
TCGA-BLCA	1	1z30	24529187.5	25068311.5	19	10	45	94	51	1	0.0315789473684211
TCGA-BLCA	1	1z31	25068311.5	25599473	19	15	46	143	96	0.00177069964718032	0.175438596491228
TCGA-BLCA	1	1z32	25599473	26135092.5	19	16	89	92	123	0.214491216400844	0.111842105263158
TCGA-BLCA	1	1z33	26135092.5	26643638.5	19	23	106	161	170	0.00870974870691167	0.146453089244851
TCGA-BLCA	1	1z34	26643638.5	27283403.5	19	22	127	133	158	0.512917082478544	0.0741626794258373
TCGA-BLCA	1	1z35	27283403.5	27974993	19	32	195	207	206	1	0.0180921052631579
TCGA-BLCA	1	1z36	27974993	28396118.5	19	15	52	112	121	4.20612064177219e-05	0.242105263157895
TCGA-BLCA	1	1z37	28396118.5	28844739	19	23	68	191	178	1.17842097296355e-08	0.251716247139588
TCGA-BLCA	1	1z38	28844739	29873579.5	19	14	62	127	77	0.773491348320154	0.056390977443609
TCGA-BLCA	1	1z39	29873579.5	31174088.5	19	18	59	231	52	0.542304992366099	-0.0204678362573099
TCGA-BLCA	1	1z40	31174088.5	31734606	19	18	87	143	112	0.485587224433337	0.0730994152046784
TCGA-BLCA	1	1z41	31734606	32143862	19	13	61	97	89	0.201843454997165	0.11336032388664
TCGA-BLCA	1	1z42	32143862	32502248	19	23	80	215	142	0.00285236909985102	0.14187643020595
TCGA-BLCA	1	1z43	32502248	32933061.5	19	12	57	61	110	0.00273283730350677	0.232456140350877
TCGA-BLCA	1	1z44	32933061.5	34017397.5	19	22	74	194	150	0.000110997261913265	0.181818181818182
TCGA-BLCA	1	1z45	34017397.5	35454869.5	19	25	131	181	163	0.498534700098608	0.0673684210526316
TCGA-BLCA	1	1z46	35454869.5	35972174	19	14	52	91	123	2.56899545662499e-05	0.266917293233083
TCGA-BLCA	1	1z47	35972174	36903634.5	19	19	107	110	144	0.231478240248549	0.102493074792244
TCGA-BLCA	1	1z48	36903634.5	37728775.5	19	14	107	59	100	0.536726011099177	-0.0263157894736842
TCGA-BLCA	1	1z49	37728775.5	38591903	19	21	101	188	110	1	0.0225563909774436
TCGA-BLCA	1	1z50	38591903	39398272	19	16	88	113	103	0.972840078831658	0.0493421052631579
TCGA-BLCA	1	1z51	39398272	39435020	19	0	0	0	0	1	NA
TCGA-BLCA	1	1z52	39435020	39835327	19	15	50	139	96	0.00616705293335683	0.16140350877193
TCGA-BLCA	1	1z53	39835327	40290398.5	19	15	55	103	127	3.03648131519262e-05	0.252631578947368
TCGA-BLCA	1	1z54	40290398.5	40794330	19	22	107	160	151	0.113736327304241	0.105263157894737
TCGA-BLCA	1	1z55	40794330	41685585	19	15	72	134	79	1	0.0245614035087719
TCGA-BLCA	1	1z56	41685585	41864766	19	0	0	0	0	1	NA
TCGA-BLCA	1	1z57	41864766	42711340.5	19	17	77	126	120	0.0499013863701756	0.13312693498452
TCGA-BLCA	1	1z58	42711340.5	43221071.5	19	17	79	118	126	0.0304014986662265	0.145510835913313
TCGA-BLCA	1	1z59	43221071.5	43797541	19	21	97	107	195	1.00802308062616e-05	0.245614035087719
TCGA-BLCA	1	1z60	43797541	44516181	19	22	106	158	154	0.0713055735385072	0.114832535885167
TCGA-BLCA	1	1z61	44516181	44586314	19	0	0	0	0	1	NA
TCGA-BLCA	1	1z62	44586314	45158670	19	25	125	208	142	1	0.0357894736842105
TCGA-BLCA	1	1z63	45158670	45227764	19	0	0	0	0	1	NA
TCGA-BLCA	1	1z64	45227764	45923740	19	27	105	169	239	6.83324704477497e-09	0.261208576998051
TCGA-BLCA	1	1z65	45923740	45988686	19	0	0	0	0	1	NA
TCGA-BLCA	1	1z66	45988686	46479138.5	19	16	75	103	126	0.0135993558041054	0.167763157894737
TCGA-BLCA	1	1z67	46479138.5	47045528	19	18	98	150	94	0.685866068394338	-0.0116959064327485
TCGA-BLCA	1	1z68	47045528	47907480.5	19	17	96	94	133	0.183908401431435	0.114551083591331
TCGA-BLCA	1	1z69	47907480.5	49842920.5	19	17	101	186	36	6.87066023121197e-08	-0.201238390092879
TCGA-BLCA	1	1z70	49842920.5	51297864	19	24	77	313	66	0.3478945845817	-0.0241228070175439
TCGA-BLCA	1	1z71	51297864	51759415	19	13	42	129	76	0.0326363323701494	0.137651821862348
TCGA-BLCA	1	1z72	51759415	52303554	19	20	49	200	131	8.84118591470335e-07	0.215789473684211
TCGA-BLCA	1	1z73	52303554	52788930	19	15	57	97	131	2.46507671549783e-05	0.259649122807018
TCGA-BLCA	1	1z74	52788930	53511795	19	28	142	271	119	0.103563857094971	-0.0432330827067669
TCGA-BLCA	1	1z75	53511795	53610032	19	0	0	0	0	1	NA
TCGA-BLCA	1	1z76	53610032	54465369	19	22	96	162	160	0.00535441321554904	0.15311004784689
TCGA-BLCA	1	1z77	54465369	55552417	19	25	131	210	134	0.962942283903819	0.00631578947368421
TCGA-BLCA	1	1z78	55552417	55761286.5	19	0	0	0	0	1	NA
TCGA-BLCA	1	1z79	55761286.5	57733369	19	16	71	198	35	0.000808686776736061	-0.118421052631579
TCGA-BLCA	1	1z80	57733369	59183878	19	21	98	213	88	0.40460600777211	-0.025062656641604
TCGA-BLCA	1	1z81	59183878	60357130.5	19	9	48	76	47	0.982250053010782	-0.00584795321637427
TCGA-BLCA	1	1z82	60357130.5	60415723	19	0	0	0	0	1	NA
TCGA-BLCA	1	1z83	60415723	61478278	19	6	46	39	29	0.0739320965282017	-0.149122807017544
TCGA-BLCA	1	1z84	61478278	61539080	19	0	0	0	0	1	NA
TCGA-BLCA	1	1z85	61539080	62257122.5	19	10	17	134	39	0.0401563875262982	0.115789473684211
TCGA-BLCA	1	1z86	62257122.5	63080877	19	12	47	103	78	0.0744742986314102	0.135964912280702
TCGA-BLCA	1	1z87	63080877	64337209.5	19	28	87	346	99	1	0.0225563909774436
TCGA-BLCA	1	1z88	64337209.5	65201349.5	19	15	97	151	37	4.91053070476036e-07	-0.210526315789474
TCGA-BLCA	1	1z89	65201349.5	66006648	19	8	61	51	40	0.0480621453575414	-0.138157894736842
TCGA-BLCA	1	1z90	66006648	66404179	19	0	0	0	0	1	NA
TCGA-BLCA	1	1z91	66404179	67167523.5	19	11	59	100	50	0.421427188204547	-0.0430622009569378
TCGA-BLCA	1	1z92	67167523.5	67611043	19	7	18	73	42	0.0279426644850042	0.180451127819549
TCGA-BLCA	1	1z93	67611043	68107360.5	19	7	68	52	13	6.83324704477497e-09	-0.413533834586466
TCGA-BLCA	1	1z94	68107360.5	69341366	19	11	56	98	55	0.961302899776591	-0.00478468899521531
TCGA-BLCA	1	1z95	69341366	70575762	19	15	64	149	72	1	0.0280701754385965
TCGA-BLCA	1	1z96	70575762	71654564.5	19	10	74	75	41	0.00310708518489194	-0.173684210526316
TCGA-BLCA	1	1z97	71654564.5	73470693	19	10	35	135	20	0.0756595526253911	-0.0789473684210526
TCGA-BLCA	1	1z98	73470693	75327310	19	18	127	144	71	6.70874306765079e-05	-0.16374269005848
TCGA-BLCA	1	1z99	75327310	75386013	19	0	0	0	0	1	NA
TCGA-BLCA	1	1z100	75386013	76210268	19	12	61	102	65	1	0.0175438596491228
TCGA-BLCA	1	1z101	76210268	76444175	19	0	0	0	0	1	NA
TCGA-BLCA	1	1z102	76444175	77482227	19	11	64	102	43	0.0530008244428829	-0.100478468899522
TCGA-BLCA	1	1z103	77482227	77525298	19	0	0	0	0	1	NA
TCGA-BLCA	1	1z104	77525298	78200418	19	18	118	135	89	0.0343626175618928	-0.0847953216374269
TCGA-BLCA	1	1z105	78200418	78877895.5	19	6	49	26	39	0.341460792698748	-0.087719298245614
TCGA-BLCA	1	1z106	78877895.5	80249312.5	19	6	26	81	7	0.00378225681987372	-0.166666666666667
TCGA-BLCA	1	1z107	80249312.5	82284943	19	13	42	186	19	0.0074525401149715	-0.0931174089068826
TCGA-BLCA	1	1z108	82284943	82312438	19	0	0	0	0	1	NA
TCGA-BLCA	1	1z109	82312438	84321522	19	12	68	90	70	1	0.0087719298245614
TCGA-BLCA	1	1z110	84321522	85091146.5	19	13	63	54	130	0.000252351103339358	0.271255060728745
TCGA-BLCA	1	1z111	85091146.5	86093398.5	19	15	121	89	75	0.000882548481861374	-0.16140350877193
TCGA-BLCA	1	1z112	86093398.5	86744741.5	19	12	65	77	86	0.483754893353279	0.0921052631578947
TCGA-BLCA	1	1z113	86744741.5	87087820	19	7	18	70	45	0.0132137130869199	0.203007518796992
TCGA-BLCA	1	1z114	87087820	88143243	19	5	37	40	18	0.0218414563065077	-0.2
TCGA-BLCA	1	1z115	88143243	88346539	19	0	0	0	0	1	NA
TCGA-BLCA	1	1z116	88346539	88907657	19	9	27	111	33	1	0.0350877192982456
TCGA-BLCA	1	1z117	88907657	89577280.5	19	16	92	70	142	0.034307976727371	0.164473684210526
TCGA-BLCA	1	1z118	89577280.5	90393515.5	19	12	55	99	74	0.485587224433337	0.0833333333333333
TCGA-BLCA	1	1z119	90393515.5	91567882	19	13	46	146	55	1	0.0364372469635627
TCGA-BLCA	1	1z120	91567882	92392931.5	19	16	62	165	77	0.773491348320154	0.0493421052631579
TCGA-BLCA	1	1z121	92392931.5	93052743.5	19	14	51	157	58	1	0.0263157894736842
TCGA-BLCA	1	1z122	93052743.5	93540325.5	19	12	33	84	111	9.21771180051837e-08	0.342105263157895
TCGA-BLCA	1	1z123	93540325.5	94199302	19	15	42	161	82	0.0102588949416209	0.140350877192982
TCGA-BLCA	1	1z124	94199302	94698639	19	9	37	110	24	0.145772022620658	-0.0760233918128655
TCGA-BLCA	1	1z125	94698639	95840498.5	19	19	74	178	109	0.126884863314811	0.0969529085872576
TCGA-BLCA	1	1z126	95840498.5	97565781.5	19	12	58	141	29	0.00354113553888099	-0.12719298245614
TCGA-BLCA	1	1z127	97565781.5	99136085.5	19	13	56	155	36	0.0511791745620918	-0.0809716599190283
TCGA-BLCA	1	1z128	99136085.5	100440011.5	19	29	101	269	181	0.000461542860912467	0.14519056261343
TCGA-BLCA	1	1z129	100440011.5	102193330	19	21	93	213	93	0.919604003896156	0
TCGA-BLCA	1	1z130	102193330	104618042	19	15	42	198	45	1	0.0105263157894737
TCGA-BLCA	1	1z131	104618042	105030908	19	0	0	0	0	1	NA
TCGA-BLCA	1	1z132	105030908	107701213	19	13	44	179	24	0.0272222995592801	-0.0809716599190283
TCGA-BLCA	1	1z133	107701213	107737073	19	0	0	0	0	1	NA
TCGA-BLCA	1	1z134	107737073	108398566.5	19	9	21	95	55	0.00332569346827847	0.198830409356725
TCGA-BLCA	1	1z135	108398566.5	108919403.5	19	13	47	124	76	0.102008945020488	0.117408906882591
TCGA-BLCA	1	1z136	108919403.5	109295113.5	19	18	117	137	88	0.0339596139963039	-0.0847953216374269
TCGA-BLCA	1	1z137	109295113.5	109635649.5	19	12	66	50	112	0.0185079714832079	0.201754385964912
TCGA-BLCA	1	1z138	109635649.5	110097578	19	19	105	147	109	1	0.0110803324099723
TCGA-BLCA	1	1z139	110097578	110719769.5	19	18	100	141	101	0.952680561898748	0.00292397660818713
TCGA-BLCA	1	1z140	110719769.5	111318575	19	15	47	118	120	7.47654790071985e-06	0.256140350877193
TCGA-BLCA	1	1z141	111318575	112143861	19	24	188	169	99	9.09397207391965e-08	-0.195175438596491
TCGA-BLCA	1	1z142	112143861	112259796	19	0	0	0	0	1	NA
TCGA-BLCA	1	1z143	112259796	112799061.5	19	17	78	147	98	0.640973616778667	0.0619195046439628
TCGA-BLCA	1	1z144	112799061.5	113513299.5	19	11	52	100	57	1	0.0239234449760766
TCGA-BLCA	1	1z145	113513299.5	114306926.5	19	14	79	55	132	0.0122447073003384	0.199248120300752
TCGA-BLCA	1	1z146	114306926.5	114371151	19	0	0	0	0	1	NA
TCGA-BLCA	1	1z147	114371151	114942313.5	19	14	47	114	105	0.00030956670145585	0.218045112781955
TCGA-BLCA	1	1z148	114942313.5	115408832	19	5	69	19	7	1.41924180902772e-11	-0.652631578947368
TCGA-BLCA	1	1z149	115408832	116064730	19	11	30	123	56	0.0613587616979024	0.124401913875598
TCGA-BLCA	1	1z150	116064730	116619397	19	12	45	100	83	0.019233190293089	0.166666666666667
TCGA-BLCA	1	1z151	116619397	117130408	19	13	49	87	111	0.000155361029584528	0.251012145748988
TCGA-BLCA	1	1z152	117130408	117710072.5	19	11	45	103	61	0.538387882710439	0.076555023923445
TCGA-BLCA	1	1z153	117710072.5	118802601	19	5	12	29	54	2.9216489808838e-05	0.442105263157895
TCGA-BLCA	1	1z154	118802601	118869062	19	0	0	0	0	1	NA
TCGA-BLCA	1	1z155	118869062	119870504.5	19	30	106	317	147	0.152522431457141	0.0719298245614035
TCGA-BLCA	1	1z156	119870504.5	120620623.5	19	12	50	125	53	1	0.0131578947368421
TCGA-BLCA	1	1z157	120620623.5	121710040	19	27	102	288	123	0.765114220136475	0.0409356725146199
TCGA-BLCA	1	1z158	121710040	142908852	19	0	0	0	0	1	NA
TCGA-BLCA	1	1z159	142908852	145346766.5	19	48	101	648	163	0.00925202892883733	0.0679824561403509
TCGA-BLCA	1	1z160	145346766.5	146644269	19	42	230	345	223	0.436362655755004	-0.0087719298245614
TCGA-BLCA	1	1z161	146644269	146733761	19	0	0	0	0	1	NA
TCGA-BLCA	1	1z162	146733761	148059757	19	28	98	231	203	2.45736447337116e-06	0.197368421052632
TCGA-BLCA	1	1z163	148059757	149333696.5	19	38	111	450	161	0.0649587783871486	0.0692520775623269
TCGA-BLCA	1	1z164	149333696.5	150108231	19	29	107	225	219	1.35928430515349e-06	0.203266787658802
TCGA-BLCA	1	1z165	150108231	150425227.5	19	12	82	62	84	1	0.0087719298245614
TCGA-BLCA	1	1z166	150425227.5	150743422.5	19	16	132	89	83	0.000653211271833283	-0.161184210526316
TCGA-BLCA	1	1z167	150743422.5	151015636	19	14	68	109	89	0.51111019706706	0.0789473684210526
TCGA-BLCA	1	1z168	151015636	151291446.5	19	18	107	74	161	0.0351608289960298	0.157894736842105
TCGA-BLCA	1	1z169	151291446.5	151732257	19	21	105	187	107	0.983677006870939	0.0050125313283208
TCGA-BLCA	1	1z170	151732257	152540637	19	35	133	295	237	5.64586968580555e-05	0.156390977443609
TCGA-BLCA	1	1z171	152540637	153210513.5	19	28	85	309	138	0.0166086319857385	0.0996240601503759
TCGA-BLCA	1	1z172	153210513.5	153517183.5	19	14	57	124	85	0.176688615106875	0.105263157894737
TCGA-BLCA	1	1z173	153517183.5	153823680.5	19	23	137	139	161	0.842168904157841	0.0549199084668192
TCGA-BLCA	1	1z174	153823680.5	154116991	19	15	58	94	133	2.22077110219556e-05	0.263157894736842
TCGA-BLCA	1	1z175	154116991	154410850.5	19	16	93	134	77	0.195852326001363	-0.0526315789473684
TCGA-BLCA	1	1z176	154410850.5	154714989	19	7	41	38	54	0.672584995934858	0.0977443609022556
TCGA-BLCA	1	1z177	154714989	154803569	19	0	0	0	0	1	NA
TCGA-BLCA	1	1z178	154803569	155377898	19	42	154	209	435	4.89369888649366e-23	0.352130325814536
TCGA-BLCA	1	1z179	155377898	155795598	19	15	42	142	101	0.00012746974181598	0.207017543859649
TCGA-BLCA	1	1z180	155795598	156169784.5	19	20	87	112	181	8.6983478668311e-06	0.247368421052632
TCGA-BLCA	1	1z181	156169784.5	156541229	19	18	83	110	149	0.00168566174968438	0.192982456140351
TCGA-BLCA	1	1z182	156541229	156907174	19	23	112	117	208	5.37709976317875e-05	0.219679633867277
TCGA-BLCA	1	1z183	156907174	157575300	19	14	57	146	63	1	0.0225563909774436
TCGA-BLCA	1	1z184	157575300	158488935	19	26	132	286	76	9.20095409592546e-05	-0.11336032388664
TCGA-BLCA	1	1z185	158488935	159525858	19	24	129	261	66	7.26327374901383e-06	-0.138157894736842
TCGA-BLCA	1	1z186	159525858	160133664.5	19	28	118	253	161	0.162249699163949	0.0808270676691729
TCGA-BLCA	1	1z187	160133664.5	160725454	19	23	161	140	136	0.0884808234093234	-0.05720823798627
TCGA-BLCA	1	1z188	160725454	161408935	19	40	237	217	306	0.128860386593759	0.0907894736842105
TCGA-BLCA	1	1z189	161408935	162113440.5	19	23	107	167	163	0.0272222995592801	0.128146453089245
TCGA-BLCA	1	1z190	162113440.5	162968795	19	19	85	191	85	0.940052533126358	0
TCGA-BLCA	1	1z191	162968795	164056348	19	8	36	57	59	0.152101563835555	0.151315789473684
TCGA-BLCA	1	1z192	164056348	164144188	19	0	0	0	0	1	NA
TCGA-BLCA	1	1z193	164144188	165066128	19	10	32	125	33	1	0.00526315789473684
TCGA-BLCA	1	1z194	165066128	166306240.5	19	22	123	187	108	0.246890955926648	-0.0358851674641148
TCGA-BLCA	1	1z195	166306240.5	167299968.5	19	21	85	190	124	0.109295896742398	0.0977443609022556
TCGA-BLCA	1	1z196	167299968.5	167867310.5	19	12	93	69	66	0.0312719379858031	-0.118421052631579
TCGA-BLCA	1	1z197	167867310.5	168519211	19	15	52	125	108	0.000866537870518441	0.196491228070175
TCGA-BLCA	1	1z198	168519211	169208181	19	12	53	104	71	0.517652278090296	0.0789473684210526
TCGA-BLCA	1	1z199	169208181	169210153	19	0	0	0	0	1	NA
TCGA-BLCA	1	1z200	169210153	170007072	19	18	123	96	123	0.843111411929292	0
TCGA-BLCA	1	1z201	170007072	171009518	19	13	39	128	80	0.00628207989598732	0.165991902834008
TCGA-BLCA	1	1z202	171009518	172004415.5	19	21	110	200	89	0.109744577512694	-0.0526315789473684
TCGA-BLCA	1	1z203	172004415.5	172978931.5	19	12	44	137	47	1	0.0131578947368421
TCGA-BLCA	1	1z204	172978931.5	173692401.5	19	10	55	76	59	1	0.0210526315789474
TCGA-BLCA	1	1z205	173692401.5	174602615	19	18	76	141	125	0.0194773884356362	0.14327485380117
TCGA-BLCA	1	1z206	174602615	174631978	19	0	0	0	0	1	NA
TCGA-BLCA	1	1z207	174631978	175432359	19	15	30	185	70	0.00273283730350677	0.140350877192982
TCGA-BLCA	1	1z208	175432359	175553554	19	0	0	0	0	1	NA
TCGA-BLCA	1	1z209	175553554	176807002	19	15	52	166	67	0.671375871241948	0.0526315789473684
TCGA-BLCA	1	1z210	176807002	176890879.5	19	0	0	0	0	1	NA
TCGA-BLCA	1	1z211	176890879.5	178303162.5	19	12	75	93	60	0.197738996356996	-0.0657894736842105
TCGA-BLCA	1	1z212	178303162.5	178948428	19	12	62	125	41	0.0497851231389681	-0.0921052631578947
TCGA-BLCA	1	1z213	178948428	179562437	19	15	37	163	85	0.000941961624940274	0.168421052631579
TCGA-BLCA	1	1z214	179562437	180332543	19	21	75	187	137	0.00197881000222424	0.155388471177945
TCGA-BLCA	1	1z215	180332543	180355545	19	0	0	0	0	1	NA
TCGA-BLCA	1	1z216	180355545	180711259	19	6	6	70	38	0.000104313065528616	0.280701754385965
TCGA-BLCA	1	1z217	180711259	180820879	19	0	0	0	0	1	NA
TCGA-BLCA	1	1z218	180820879	181403462	19	13	54	111	82	0.158163578324529	0.11336032388664
TCGA-BLCA	1	1z219	181403462	181590767	19	0	0	0	0	1	NA
TCGA-BLCA	1	1z220	181590767	182709184	19	18	75	194	73	0.844822193527829	-0.00584795321637427
TCGA-BLCA	1	1z221	182709184	183342602	19	12	43	125	60	0.459169809759731	0.0745614035087719
TCGA-BLCA	1	1z222	183342602	183828851	19	8	44	41	67	0.217015985141057	0.151315789473684
TCGA-BLCA	1	1z223	183828851	183873984.5	19	0	0	0	0	1	NA
TCGA-BLCA	1	1z224	183873984.5	184660712	19	7	44	66	23	0.0193162619547579	-0.157894736842105
TCGA-BLCA	1	1z225	184660712	185114553.5	19	6	22	45	47	0.0358325260897774	0.219298245614035
TCGA-BLCA	1	1z226	185114553.5	185918163	19	16	53	144	107	0.00150748687408327	0.177631578947368
TCGA-BLCA	1	1z227	185918163	186216865	19	0	0	0	0	1	NA
TCGA-BLCA	1	1z228	186216865	186550026	19	7	37	36	60	0.159569761391004	0.172932330827068
TCGA-BLCA	1	1z229	186550026	189454378.5	19	16	44	217	43	0.994367258273867	-0.00328947368421053
TCGA-BLCA	1	1z230	189454378.5	192842512	19	20	106	237	37	2.06967361571674e-08	-0.181578947368421
TCGA-BLCA	1	1z231	192842512	194743149	19	17	58	187	78	0.466158540558699	0.0619195046439628
TCGA-BLCA	1	1z232	194743149	195539665	19	0	0	0	0	1	NA
TCGA-BLCA	1	1z233	195539665	196932785	19	7	63	37	33	0.00380232366871307	-0.225563909774436
TCGA-BLCA	1	1z234	196932785	197543082	19	9	17	99	55	0.000450322491563035	0.222222222222222
TCGA-BLCA	1	1z235	197543082	197566604.5	19	0	0	0	0	1	NA
TCGA-BLCA	1	1z236	197566604.5	198369565.5	19	10	38	105	47	0.938578567583717	0.0473684210526316
TCGA-BLCA	1	1z237	198369565.5	199697874	19	11	29	144	36	0.988961715072131	0.0334928229665072
TCGA-BLCA	1	1z238	199697874	199746701	19	0	0	0	0	1	NA
TCGA-BLCA	1	1z239	199746701	201071851	19	21	71	207	121	0.0128127844188185	0.12531328320802
TCGA-BLCA	1	1z240	201071851	201703775	19	14	87	69	110	0.569205593255344	0.0864661654135338
TCGA-BLCA	1	1z241	201703775	202153165.5	19	21	83	187	129	0.0415328445428766	0.115288220551378
TCGA-BLCA	1	1z242	202153165.5	202671422.5	19	11	73	95	41	0.00401436391215705	-0.15311004784689
TCGA-BLCA	1	1z243	202671422.5	203121616.5	19	20	68	127	185	1.73036921349417e-09	0.307894736842105
TCGA-BLCA	1	1z244	203121616.5	203560352	19	13	83	116	48	0.00293209823902428	-0.1417004048583
TCGA-BLCA	1	1z245	203560352	204057190	19	13	56	120	71	0.717333303089616	0.0607287449392713
TCGA-BLCA	1	1z246	204057190	204768040.5	19	22	123	176	119	0.652607710443764	-0.00956937799043062
TCGA-BLCA	1	1z247	204768040.5	205443138.5	19	16	78	124	102	0.459234113256533	0.0789473684210526
TCGA-BLCA	1	1z248	205443138.5	206147514.5	19	23	121	166	150	0.547365055055505	0.0663615560640732
TCGA-BLCA	1	1z249	206147514.5	206832112	19	18	103	118	121	0.919979220346452	0.0526315789473684
TCGA-BLCA	1	1z250	206832112	207387803	19	19	141	134	86	0.000200554086161489	-0.152354570637119
TCGA-BLCA	1	1z251	207387803	208865013	19	15	89	146	50	0.00119298338228758	-0.136842105263158
TCGA-BLCA	1	1z252	208865013	210570663.5	19	25	158	179	138	0.155109706123343	-0.0421052631578947
TCGA-BLCA	1	1z253	210570663.5	211883510.5	19	23	86	219	132	0.0470605474333584	0.105263157894737
TCGA-BLCA	1	1z254	211883510.5	212423894	19	16	71	136	97	0.329328072292097	0.0855263157894737
TCGA-BLCA	1	1z255	212423894	213709477.5	19	18	98	112	132	0.259184080709159	0.0994152046783626
TCGA-BLCA	1	1z256	213709477.5	215263111	19	14	73	127	66	0.545316065385187	-0.0263157894736842
TCGA-BLCA	1	1z257	215263111	215286583.5	19	0	0	0	0	1	NA
TCGA-BLCA	1	1z258	215286583.5	216780575.5	19	2	22	6	10	0.0782963060925585	-0.315789473684211
TCGA-BLCA	1	1z259	216780575.5	217968202.5	19	6	22	49	43	0.0853291985865438	0.184210526315789
TCGA-BLCA	1	1z260	217968202.5	218665588	19	9	27	115	29	1	0.0116959064327485
TCGA-BLCA	1	1z261	218665588	218985249	19	0	0	0	0	1	NA
TCGA-BLCA	1	1z262	218985249	219686925.5	19	8	47	59	46	0.984732132006949	-0.00657894736842105
TCGA-BLCA	1	1z263	219686925.5	220359360.5	19	17	54	155	114	0.000446510881344934	0.185758513931889
TCGA-BLCA	1	1z264	220359360.5	220944245	19	16	109	141	54	2.22077110219556e-05	-0.180921052631579
TCGA-BLCA	1	1z265	220944245	221108218	19	0	0	0	0	1	NA
TCGA-BLCA	1	1z266	221108218	222226098.5	19	8	25	75	52	0.0315933771752243	0.177631578947368
TCGA-BLCA	1	1z267	222226098.5	223272673	19	20	119	133	128	1	0.0236842105263158
TCGA-BLCA	1	1z268	223272673	223928722.5	19	8	40	73	39	1	-0.00657894736842105
TCGA-BLCA	1	1z269	223928722.5	225033663	19	25	102	210	163	0.0112252967660881	0.128421052631579
TCGA-BLCA	1	1z270	225033663	225241126	19	0	0	0	0	1	NA
TCGA-BLCA	1	1z271	225241126	226030591	19	15	98	90	97	0.848958865403722	-0.00350877192982456
TCGA-BLCA	1	1z272	226030591	226804753.5	19	18	80	157	105	0.432611352121236	0.0730994152046784
TCGA-BLCA	1	1z273	226804753.5	227652896.5	19	14	54	150	62	1	0.0300751879699248
TCGA-BLCA	1	1z274	227652896.5	228395928	19	24	145	153	158	1	0.0285087719298246
TCGA-BLCA	1	1z275	228395928	229161233.5	19	20	39	202	139	4.07233572669964e-10	0.263157894736842
TCGA-BLCA	1	1z276	229161233.5	230163236.5	19	20	74	180	126	0.0108981046164347	0.136842105263158
TCGA-BLCA	1	1z277	230163236.5	231140218.5	19	15	76	95	114	0.0927928430690135	0.133333333333333
TCGA-BLCA	1	1z278	231140218.5	232042962.5	19	15	65	119	101	0.0799640351947531	0.126315789473684
TCGA-BLCA	1	1z279	232042962.5	233120026	19	9	26	116	29	1	0.0175438596491228
TCGA-BLCA	1	1z280	233120026	234060010.5	19	7	27	51	55	0.0310815956088841	0.210526315789474
TCGA-BLCA	1	1z281	234060010.5	234109578	19	0	0	0	0	1	NA
TCGA-BLCA	1	1z282	234109578	234858643.5	19	19	74	160	127	0.0092343428940751	0.146814404432133
TCGA-BLCA	1	1z283	234858643.5	235694379.5	19	22	73	234	111	0.0828829112719331	0.0909090909090909
TCGA-BLCA	1	1z284	235694379.5	236433128.5	19	14	83	128	55	0.0190948083250615	-0.105263157894737
TCGA-BLCA	1	1z285	236433128.5	238110656	19	15	77	144	64	0.268445301626323	-0.0456140350877193
TCGA-BLCA	1	1z286	238110656	240465787.5	19	19	67	258	36	0.00366727941862613	-0.0858725761772853
TCGA-BLCA	1	1z287	240465787.5	242704085.5	19	28	108	323	101	0.536200163222174	-0.0131578947368421
TCGA-BLCA	1	1z288	242704085.5	244230000	19	22	79	259	80	1	0.00239234449760766
TCGA-BLCA	1	1z289	244230000	245851187.5	19	21	66	219	114	0.0132991821583914	0.120300751879699
TCGA-BLCA	1	1z290	245851187.5	245892577	19	0	0	0	0	1	NA
TCGA-BLCA	1	1z291	245892577	246970030	19	21	73	188	138	0.000932127647866576	0.162907268170426
TCGA-BLCA	1	1z292	246970030	248067179	19	46	127	566	181	0.0645217769124064	0.0617848970251716
TCGA-BLCA	1	1z293	248067179	249097497	19	22	41	299	78	0.0171084623361768	0.0885167464114833
TCGA-BLCA	2	2z1	-103829	473308	19	10	34	103	53	0.259184080709159	0.1
TCGA-BLCA	2	2z2	473308	1267245	19	15	47	216	22	0.00567751013248105	-0.087719298245614
TCGA-BLCA	2	2z3	1267245	2728845	19	8	57	81	14	1.68445396775776e-06	-0.282894736842105
TCGA-BLCA	2	2z4	2728845	4985174.5	19	21	95	170	134	0.144686888755398	0.0977443609022556
TCGA-BLCA	2	2z5	4985174.5	7818375	19	23	51	241	145	4.48117361391211e-08	0.215102974828375
TCGA-BLCA	2	2z6	7818375	9160981	19	16	75	143	86	1	0.0361842105263158
TCGA-BLCA	2	2z7	9160981	9530672	19	6	33	21	60	0.0633288183950355	0.236842105263158
TCGA-BLCA	2	2z8	9530672	9806847.5	19	8	18	84	50	0.00339671216979641	0.210526315789474
TCGA-BLCA	2	2z9	9806847.5	10236649.5	19	14	82	97	87	1	0.018796992481203
TCGA-BLCA	2	2z10	10236649.5	10639576.5	19	8	36	94	22	0.106722860985282	-0.0921052631578947
TCGA-BLCA	2	2z11	10639576.5	11194593	19	16	54	158	92	0.0347315653170886	0.125
TCGA-BLCA	2	2z12	11194593	12212122	19	21	67	283	49	0.1057758484232	-0.0451127819548872
TCGA-BLCA	2	2z13	12212122	12372893.5	19	0	0	0	0	1	NA
TCGA-BLCA	2	2z14	12372893.5	13630360.5	19	5	30	47	18	0.141782806928673	-0.126315789473684
TCGA-BLCA	2	2z15	13630360.5	15152723	19	5	17	62	16	1	-0.0105263157894737
TCGA-BLCA	2	2z16	15152723	15223629	19	0	0	0	0	1	NA
TCGA-BLCA	2	2z17	15223629	16124815	19	13	19	170	58	0.000523828096876039	0.157894736842105
TCGA-BLCA	2	2z18	16124815	17203716	19	9	24	133	14	0.189728304646628	-0.0584795321637427
TCGA-BLCA	2	2z19	17203716	18092579	19	7	24	34	75	4.39230814055829e-05	0.383458646616541
TCGA-BLCA	2	2z20	18092579	18352969	19	0	0	0	0	1	NA
TCGA-BLCA	2	2z21	18352969	18980042	19	5	26	27	42	0.28705964847423	0.168421052631579
TCGA-BLCA	2	2z22	18980042	19105349	19	0	0	0	0	1	NA
TCGA-BLCA	2	2z23	19105349	20190745	19	16	58	131	115	0.00128945875351691	0.1875
TCGA-BLCA	2	2z24	20190745	22013838	19	25	121	247	107	0.27427423317207	-0.0294736842105263
TCGA-BLCA	2	2z25	22013838	24244061	19	27	119	262	132	1	0.0253411306042885
TCGA-BLCA	2	2z26	24244061	24734722.5	19	7	18	90	25	0.816218481154122	0.0526315789473684
TCGA-BLCA	2	2z27	24734722.5	25547382	19	16	81	117	106	0.440730835237753	0.0822368421052632
TCGA-BLCA	2	2z28	25547382	25560179	19	0	0	0	0	1	NA
TCGA-BLCA	2	2z29	25560179	26121700	19	13	35	139	73	0.00800494133458478	0.153846153846154
TCGA-BLCA	2	2z30	26121700	26601975	19	12	65	86	77	0.977107318160652	0.0526315789473684
TCGA-BLCA	2	2z31	26601975	27180515.5	19	23	152	132	153	0.826877217895867	0.0022883295194508
TCGA-BLCA	2	2z32	27180515.5	27560177.5	19	24	115	98	243	9.09397207391965e-08	0.280701754385965
TCGA-BLCA	2	2z33	27560177.5	28075533.5	19	14	78	80	108	0.25329592330183	0.112781954887218
TCGA-BLCA	2	2z34	28075533.5	28562450.5	19	9	54	60	57	1	0.0175438596491228
TCGA-BLCA	2	2z35	28562450.5	29215355	19	14	89	100	77	0.321020420928997	-0.0451127819548872
TCGA-BLCA	2	2z36	29215355	29677359	19	0	0	0	0	1	NA
TCGA-BLCA	2	2z37	29677359	30562494	19	8	54	55	43	0.304207974722447	-0.0723684210526316
TCGA-BLCA	2	2z38	30562494	31727680.5	19	13	59	119	69	1	0.0404858299595142
TCGA-BLCA	2	2z39	31727680.5	32556001.5	19	21	50	166	183	1.70881030214799e-13	0.333333333333333
TCGA-BLCA	2	2z40	32556001.5	33174500	19	8	26	77	49	0.0797372524287889	0.151315789473684
TCGA-BLCA	2	2z41	33174500	34904858	19	14	26	185	55	0.0223339853387146	0.109022556390977
TCGA-BLCA	2	2z42	34904858	36676815.5	19	8	34	87	31	0.850082967883492	-0.0197368421052632
TCGA-BLCA	2	2z43	36676815.5	37116490.5	19	6	30	24	60	0.0270776588525929	0.263157894736842
TCGA-BLCA	2	2z44	37116490.5	37517872	19	12	34	93	101	3.49194070152753e-06	0.293859649122807
TCGA-BLCA	2	2z45	37517872	37995114	19	6	46	52	16	0.00042467145054939	-0.263157894736842
TCGA-BLCA	2	2z46	37995114	38456572.5	19	12	46	129	53	1	0.0307017543859649
TCGA-BLCA	2	2z47	38456572.5	38913499.5	19	17	70	140	113	0.0362706469381544	0.13312693498452
TCGA-BLCA	2	2z48	38913499.5	39303797.5	19	8	23	86	43	0.114349266670505	0.131578947368421
TCGA-BLCA	2	2z49	39303797.5	40156780	19	7	35	35	63	0.0606693664693495	0.210526315789474
TCGA-BLCA	2	2z50	40156780	40270081.5	19	0	0	0	0	1	NA
TCGA-BLCA	2	2z51	40270081.5	41481763.5	19	2	17	15	6	0.0633288183950355	-0.289473684210526
TCGA-BLCA	2	2z52	41481763.5	41564960	19	0	0	0	0	1	NA
TCGA-BLCA	2	2z53	41564960	42813164.5	19	22	140	216	62	5.08903496940264e-08	-0.186602870813397
TCGA-BLCA	2	2z54	42813164.5	43360802.5	19	8	38	68	46	1	0.0526315789473684
TCGA-BLCA	2	2z55	43360802.5	43388018	19	0	0	0	0	1	NA
TCGA-BLCA	2	2z56	43388018	43944347.5	19	11	40	106	63	0.183908401431435	0.110047846889952
TCGA-BLCA	2	2z57	43944347.5	44464602	19	8	31	60	61	0.0296257538259816	0.197368421052632
TCGA-BLCA	2	2z58	44464602	44682289	19	0	0	0	0	1	NA
TCGA-BLCA	2	2z59	44682289	45839892.5	19	21	51	270	78	0.162155295428875	0.0676691729323308
TCGA-BLCA	2	2z60	45839892.5	45903809	19	0	0	0	0	1	NA
TCGA-BLCA	2	2z61	45903809	46464460.5	19	7	17	99	17	1	0
TCGA-BLCA	2	2z62	46464460.5	46750703	19	9	61	32	78	0.649213112268961	0.0994152046783626
TCGA-BLCA	2	2z63	46750703	46757824.5	19	0	0	0	0	1	NA
TCGA-BLCA	2	2z64	46757824.5	47111600	19	8	48	59	45	0.832829101156682	-0.0197368421052632
TCGA-BLCA	2	2z65	47111600	47464988.5	19	11	38	92	79	0.00567751013248105	0.196172248803828
TCGA-BLCA	2	2z66	47464988.5	48109932	19	11	30	131	48	0.252727473259881	0.0861244019138756
TCGA-BLCA	2	2z67	48109932	48115304	19	0	0	0	0	1	NA
TCGA-BLCA	2	2z68	48115304	49516580	19	13	87	122	38	2.22973800908361e-05	-0.198380566801619
TCGA-BLCA	2	2z69	49516580	52501430.5	19	10	27	153	10	0.015095736524158	-0.0894736842105263
TCGA-BLCA	2	2z70	52501430.5	54211639.5	19	16	75	128	101	0.358178188492302	0.0855263157894737
TCGA-BLCA	2	2z71	54211639.5	54799346.5	19	9	53	81	37	0.117185020622878	-0.0935672514619883
TCGA-BLCA	2	2z72	54799346.5	55352956.5	19	11	66	56	87	0.492483183548218	0.100478468899522
TCGA-BLCA	2	2z73	55352956.5	55768940	19	8	40	36	76	0.0191369956173832	0.236842105263158
TCGA-BLCA	2	2z74	55768940	55809024.5	19	0	0	0	0	1	NA
TCGA-BLCA	2	2z75	55809024.5	57240014.5	19	11	50	133	26	0.0109117505087148	-0.114832535885167
TCGA-BLCA	2	2z76	57240014.5	59541086.5	19	11	37	114	58	0.218038383360953	0.100478468899522
TCGA-BLCA	2	2z77	59541086.5	60924676	19	15	33	190	62	0.0430016457292691	0.101754385964912
TCGA-BLCA	2	2z78	60924676	61309928	19	13	56	75	116	0.000548540246312052	0.242914979757085
TCGA-BLCA	2	2z79	61309928	61333488.5	19	0	0	0	0	1	NA
TCGA-BLCA	2	2z80	61333488.5	61757060.5	19	7	25	65	43	0.192338000690721	0.135338345864662
TCGA-BLCA	2	2z81	61757060.5	62362899	19	13	44	125	78	0.0372637828258686	0.137651821862348
TCGA-BLCA	2	2z82	62362899	63176559.5	19	14	58	142	66	1	0.0300751879699248
TCGA-BLCA	2	2z83	63176559.5	63790236.5	19	8	23	92	37	0.343891037167257	0.0921052631578947
TCGA-BLCA	2	2z84	63790236.5	64274782	19	9	62	50	59	0.808922919126206	-0.0175438596491228
TCGA-BLCA	2	2z85	64274782	64932885.5	19	18	87	192	63	0.050140041130365	-0.0701754385964912
TCGA-BLCA	2	2z86	64932885.5	65942971	19	21	89	215	95	1	0.0150375939849624
TCGA-BLCA	2	2z87	65942971	66058218	19	0	0	0	0	1	NA
TCGA-BLCA	2	2z88	66058218	66913446.5	19	11	72	109	28	2.65949450746541e-05	-0.210526315789474
TCGA-BLCA	2	2z89	66913446.5	67754819.5	19	8	34	93	25	0.336782444604343	-0.0592105263157895
TCGA-BLCA	2	2z90	67754819.5	68555575	19	13	76	82	89	0.997641348380144	0.0526315789473684
TCGA-BLCA	2	2z91	68555575	69293482	19	10	37	127	26	0.234123950505342	-0.0578947368421053
TCGA-BLCA	2	2z92	69293482	69771744.5	19	9	29	79	63	0.0101665198259103	0.198830409356725
TCGA-BLCA	2	2z93	69771744.5	70024859.5	19	6	25	40	49	0.0606693664693495	0.210526315789474
TCGA-BLCA	2	2z94	70024859.5	70620667.5	19	15	66	116	103	0.0730847011047924	0.129824561403509
TCGA-BLCA	2	2z95	70620667.5	71178698.5	19	25	98	242	135	0.192338000690721	0.0778947368421053
TCGA-BLCA	2	2z96	71178698.5	72218411.5	19	6	48	15	51	1	0.0263157894736842
TCGA-BLCA	2	2z97	72218411.5	73549578.5	19	20	64	157	159	3.42737324518888e-07	0.25
TCGA-BLCA	2	2z98	73549578.5	73585972	19	0	0	0	0	1	NA
TCGA-BLCA	2	2z99	73585972	74054969	19	17	53	125	145	1.1115848986571e-07	0.284829721362229
TCGA-BLCA	2	2z100	74054969	74089791	19	0	0	0	0	1	NA
TCGA-BLCA	2	2z101	74089791	74229451	19	8	34	52	66	0.0255656051655049	0.210526315789474
TCGA-BLCA	2	2z102	74229451	74253285	19	0	0	0	0	1	NA
TCGA-BLCA	2	2z103	74253285	74634658.5	19	31	94	197	298	1.74653990301757e-18	0.34634974533107
TCGA-BLCA	2	2z104	74634658.5	75332020	19	12	70	70	88	0.671375871241948	0.0789473684210526
TCGA-BLCA	2	2z105	75332020	75337076.5	19	0	0	0	0	1	NA
TCGA-BLCA	2	2z106	75337076.5	77289642	19	16	26	177	101	3.70355189192835e-08	0.246710526315789
TCGA-BLCA	2	2z107	77289642	81836214	19	25	51	388	36	0.138201666553634	-0.0315789473684211
TCGA-BLCA	2	2z108	81836214	84633612	19	8	26	112	14	0.111759499143752	-0.0789473684210526
TCGA-BLCA	2	2z109	84633612	84654515	19	0	0	0	0	1	NA
TCGA-BLCA	2	2z110	84654515	85118052	19	10	31	117	42	0.68152642166902	0.0578947368421053
TCGA-BLCA	2	2z111	85118052	85451373.5	19	17	65	178	80	0.80389956078311	0.0464396284829721
TCGA-BLCA	2	2z112	85451373.5	85854946	19	19	95	158	108	1	0.03601108033241
TCGA-BLCA	2	2z113	85854946	86393921	19	13	69	73	105	0.0940109364534685	0.145748987854251
TCGA-BLCA	2	2z114	86393921	87277704	19	19	98	173	90	0.493657788003448	-0.0221606648199446
TCGA-BLCA	2	2z115	87277704	88440367	19	20	77	229	74	0.778224943395461	-0.00789473684210526
TCGA-BLCA	2	2z116	88440367	89726181	19	45	188	385	282	0.00380615088097417	0.109941520467836
TCGA-BLCA	2	2z117	89726181	93247741	19	44	121	610	105	0.219931790012669	-0.0191387559808612
TCGA-BLCA	2	2z118	93247741	94439861	19	0	0	0	0	1	NA
TCGA-BLCA	2	2z119	94439861	95741149.5	19	44	112	534	190	0.00131311455261672	0.0933014354066986
TCGA-BLCA	2	2z120	95741149.5	96421948	19	17	122	80	121	0.797701915862541	-0.00309597523219814
TCGA-BLCA	2	2z121	96421948	97197700	19	24	127	212	117	0.40460600777211	-0.0219298245614035
TCGA-BLCA	2	2z122	97197700	98146633.5	19	23	93	252	92	0.857871394032651	-0.0022883295194508
TCGA-BLCA	2	2z123	98146633.5	99019138.5	19	11	65	87	57	0.487407960853945	-0.0382775119617225
TCGA-BLCA	2	2z124	99019138.5	99574852	19	14	70	34	162	1.76449624735689e-06	0.345864661654135
TCGA-BLCA	2	2z125	99574852	99990440	19	0	0	0	0	1	NA
TCGA-BLCA	2	2z126	99990440	100713590	19	12	70	135	23	3.66886843896532e-06	-0.206140350877193
TCGA-BLCA	2	2z127	100713590	101110019	19	6	37	42	35	0.938578567583717	-0.0175438596491228
TCGA-BLCA	2	2z128	101110019	101492462.5	19	9	36	53	82	0.0013660449911003	0.269005847953216
TCGA-BLCA	2	2z129	101492462.5	101829453	19	3	6	39	12	0.551362433906437	0.105263157894737
TCGA-BLCA	2	2z130	101829453	101844492	19	0	0	0	0	1	NA
TCGA-BLCA	2	2z131	101844492	102361386	19	8	58	45	49	0.420080659462932	-0.0592105263157895
TCGA-BLCA	2	2z132	102361386	104135295	19	15	53	170	62	1	0.0315789473684211
TCGA-BLCA	2	2z133	104135295	105801037	19	24	68	267	121	0.00636745178600998	0.116228070175439
TCGA-BLCA	2	2z134	105801037	107447680	19	22	87	278	53	0.00491653469462469	-0.0813397129186603
TCGA-BLCA	2	2z135	107447680	109056990.5	19	27	91	318	104	1	0.0253411306042885
TCGA-BLCA	2	2z136	109056990.5	110062120.5	19	18	97	198	47	4.64371062452221e-05	-0.146198830409357
TCGA-BLCA	2	2z137	110062120.5	110845943	19	16	84	124	96	1	0.0394736842105263
TCGA-BLCA	2	2z138	110845943	110850203.5	19	0	0	0	0	1	NA
TCGA-BLCA	2	2z139	110850203.5	111583889	19	16	41	146	117	1.06549097460897e-06	0.25
TCGA-BLCA	2	2z140	111583889	112360455	19	18	60	187	95	0.0753479658982203	0.10233918128655
TCGA-BLCA	2	2z141	112360455	112883149.5	19	16	75	68	161	1.36083038515874e-05	0.282894736842105
TCGA-BLCA	2	2z142	112883149.5	113527200	19	21	65	216	118	0.00518050398541897	0.132832080200501
TCGA-BLCA	2	2z143	113527200	116109607	19	26	143	233	118	0.0802856900601545	-0.0506072874493927
TCGA-BLCA	2	2z144	116109607	116128546	19	0	0	0	0	1	NA
TCGA-BLCA	2	2z145	116128546	118528680	19	17	39	183	101	3.51629452637759e-05	0.191950464396285
TCGA-BLCA	2	2z146	118528680	118564262	19	0	0	0	0	1	NA
TCGA-BLCA	2	2z147	118564262	119611799.5	19	12	56	78	94	0.0389878412999394	0.166666666666667
TCGA-BLCA	2	2z148	119611799.5	119618159	19	0	0	0	0	1	NA
TCGA-BLCA	2	2z149	119618159	119820639	19	3	9	21	27	0.0325724433477914	0.315789473684211
TCGA-BLCA	2	2z150	119820639	119876621	19	0	0	0	0	1	NA
TCGA-BLCA	2	2z151	119876621	120978064.5	19	19	89	202	70	0.12201067234953	-0.0526315789473684
TCGA-BLCA	2	2z152	120978064.5	124401963.5	19	21	75	245	79	1	0.0100250626566416
TCGA-BLCA	2	2z153	124401963.5	126848521.5	19	10	44	124	22	0.013548964909546	-0.115789473684211
TCGA-BLCA	2	2z154	126848521.5	126904698	19	0	0	0	0	1	NA
TCGA-BLCA	2	2z155	126904698	127581325	19	15	74	125	86	1	0.0421052631578947
TCGA-BLCA	2	2z156	127581325	127957338	19	10	71	67	52	0.0945621013147176	-0.1
TCGA-BLCA	2	2z157	127957338	129172786.5	19	13	12	178	57	1.04138139776669e-05	0.182186234817814
TCGA-BLCA	2	2z158	129172786.5	130722784	19	40	128	472	160	0.483329808385593	0.0421052631578947
TCGA-BLCA	2	2z159	130722784	132580333.5	19	55	132	720	193	0.0336117829999196	0.0583732057416268
TCGA-BLCA	2	2z160	132580333.5	134519539	19	13	35	169	43	0.977107318160652	0.0323886639676113
TCGA-BLCA	2	2z161	134519539	134590242	19	0	0	0	0	1	NA
TCGA-BLCA	2	2z162	134590242	135265386	19	10	47	85	58	0.887731337993268	0.0578947368421053
TCGA-BLCA	2	2z163	135265386	135386819	19	0	0	0	0	1	NA
TCGA-BLCA	2	2z164	135386819	135856803	19	8	19	73	60	0.000286539486144474	0.269736842105263
TCGA-BLCA	2	2z165	135856803	137138877.5	19	10	62	67	61	0.945025278503247	-0.00526315789473684
TCGA-BLCA	2	2z166	137138877.5	138190229	19	3	12	37	8	0.64821722309208	-0.0701754385964912
TCGA-BLCA	2	2z167	138190229	140791155.5	19	18	39	226	77	0.011834230576775	0.111111111111111
TCGA-BLCA	2	2z168	140791155.5	143698736.5	19	18	59	233	50	0.421427188204547	-0.0263157894736842
TCGA-BLCA	2	2z169	143698736.5	146251298	19	19	77	247	37	0.000307172964122003	-0.110803324099723
TCGA-BLCA	2	2z170	146251298	148445918.5	19	15	53	181	51	0.898087966632612	-0.00701754385964912
TCGA-BLCA	2	2z171	148445918.5	149199447.5	19	9	35	93	43	0.977107318160652	0.0467836257309941
TCGA-BLCA	2	2z172	149199447.5	150058099	19	6	23	63	28	1	0.043859649122807
TCGA-BLCA	2	2z173	150058099	150830577.5	19	5	15	72	8	0.29411138768505	-0.0736842105263158
TCGA-BLCA	2	2z174	150830577.5	150911360	19	0	0	0	0	1	NA
TCGA-BLCA	2	2z175	150911360	151547297	19	9	39	80	52	0.651464021197923	0.0760233918128655
TCGA-BLCA	2	2z176	151547297	151640482	19	0	0	0	0	1	NA
TCGA-BLCA	2	2z177	151640482	151922497	19	2	20	0	18	0.976809382429779	-0.0526315789473684
TCGA-BLCA	2	2z178	151922497	151963410	19	0	0	0	0	1	NA
TCGA-BLCA	2	2z179	151963410	152464682	19	6	41	48	25	0.0773846763883722	-0.140350877192982
TCGA-BLCA	2	2z180	152464682	154577627.5	19	15	45	158	82	0.0231000688767731	0.129824561403509
TCGA-BLCA	2	2z181	154577627.5	156994955.5	19	12	50	141	37	0.203556292641758	-0.0570175438596491
TCGA-BLCA	2	2z182	156994955.5	157071495	19	0	0	0	0	1	NA
TCGA-BLCA	2	2z183	157071495	158096751	19	15	66	134	85	0.588955001738348	0.0666666666666667
TCGA-BLCA	2	2z184	158096751	158719144.5	19	8	29	100	23	0.551362433906437	-0.0394736842105263
TCGA-BLCA	2	2z185	158719144.5	159336583	19	11	43	115	51	1	0.0382775119617225
TCGA-BLCA	2	2z186	159336583	159983679.5	19	12	71	90	67	0.727013183452718	-0.0175438596491228
TCGA-BLCA	2	2z187	159983679.5	160672235	19	3	18	6	33	0.211899748289691	0.263157894736842
TCGA-BLCA	2	2z188	160672235	161755769	19	14	46	124	96	0.00177069964718032	0.18796992481203
TCGA-BLCA	2	2z189	161755769	163512503.5	19	16	44	181	79	0.0312335742956454	0.115131578947368
TCGA-BLCA	2	2z190	163512503.5	165336857	19	12	103	73	52	5.63439052537645e-05	-0.223684210526316
TCGA-BLCA	2	2z191	165336857	166053306.5	19	8	42	46	64	0.230722947502764	0.144736842105263
TCGA-BLCA	2	2z192	166053306.5	167504618	19	6	38	58	18	0.0164699790170459	-0.175438596491228
TCGA-BLCA	2	2z193	167504618	168696517.5	19	9	29	111	31	1	0.0116959064327485
TCGA-BLCA	2	2z194	168696517.5	169218696	19	7	41	46	46	1	0.037593984962406
TCGA-BLCA	2	2z195	169218696	169231714	19	0	0	0	0	1	NA
TCGA-BLCA	2	2z196	169231714	170293354.5	19	18	105	122	115	1	0.0292397660818713
TCGA-BLCA	2	2z197	170293354.5	171303296	19	15	76	113	96	0.62465866261035	0.0701754385964912
TCGA-BLCA	2	2z198	171303296	171772039.5	19	9	53	59	59	1	0.0350877192982456
TCGA-BLCA	2	2z199	171772039.5	172187887	19	7	30	54	49	0.214789822662131	0.142857142857143
TCGA-BLCA	2	2z200	172187887	172209146.5	19	0	0	0	0	1	NA
TCGA-BLCA	2	2z201	172209146.5	172905820.5	19	10	50	65	75	0.20612290508747	0.131578947368421
TCGA-BLCA	2	2z202	172905820.5	173531351.5	19	7	41	63	29	0.207839613821058	-0.0902255639097744
TCGA-BLCA	2	2z203	173531351.5	174107449.5	19	10	19	121	50	0.00535745260600844	0.163157894736842
TCGA-BLCA	2	2z204	174107449.5	174516862	19	12	47	119	62	0.620993648875834	0.0657894736842105
TCGA-BLCA	2	2z205	174516862	174895624	19	7	35	35	63	0.0606693664693495	0.210526315789474
TCGA-BLCA	2	2z206	174895624	174930052	19	0	0	0	0	1	NA
TCGA-BLCA	2	2z207	174930052	175259924	19	6	24	54	36	0.493255678465474	0.105263157894737
TCGA-BLCA	2	2z208	175259924	175649841	19	0	0	0	0	1	NA
TCGA-BLCA	2	2z209	175649841	176735506.5	19	30	134	274	162	0.660593493862983	0.0491228070175439
TCGA-BLCA	2	2z210	176735506.5	177848599.5	19	24	91	234	131	0.116274946278559	0.087719298245614
TCGA-BLCA	2	2z211	177848599.5	178940444	19	23	145	154	138	0.509135668504383	-0.0160183066361556
TCGA-BLCA	2	2z212	178940444	179615579	19	3	28	18	11	0.0176783107742515	-0.298245614035088
TCGA-BLCA	2	2z213	179615579	179631190	19	0	0	0	0	1	NA
TCGA-BLCA	2	2z214	179631190	180582761.5	19	4	21	41	14	0.391208845076685	-0.0921052631578947
TCGA-BLCA	2	2z215	180582761.5	180583331	19	0	0	0	0	1	NA
TCGA-BLCA	2	2z216	180583331	181214741	19	9	43	66	62	0.358178188492302	0.111111111111111
TCGA-BLCA	2	2z217	181214741	181281585	19	0	0	0	0	1	NA
TCGA-BLCA	2	2z218	181281585	182134262.5	19	8	50	55	47	0.829396411334505	-0.0197368421052632
TCGA-BLCA	2	2z219	182134262.5	182945066.5	19	4	41	18	17	0.00417758370492863	-0.315789473684211
TCGA-BLCA	2	2z220	182945066.5	184251447.5	19	9	27	87	57	0.0199844769735375	0.175438596491228
TCGA-BLCA	2	2z221	184251447.5	186212582	19	9	39	75	57	0.359651022819212	0.105263157894737
TCGA-BLCA	2	2z222	186212582	187063040.5	19	10	45	79	66	0.294742165582532	0.110526315789474
TCGA-BLCA	2	2z223	187063040.5	188026265	19	5	31	51	13	0.0168858221844088	-0.189473684210526
TCGA-BLCA	2	2z224	188026265	188140368	19	0	0	0	0	1	NA
TCGA-BLCA	2	2z225	188140368	188471134	19	4	20	48	8	0.0613958779049112	-0.157894736842105
TCGA-BLCA	2	2z226	188471134	188655229	19	0	0	0	0	1	NA
TCGA-BLCA	2	2z227	188655229	189114087	19	5	15	57	23	0.638954800445323	0.0842105263157895
TCGA-BLCA	2	2z228	189114087	189376700	19	3	7	34	16	0.288861883248563	0.157894736842105
TCGA-BLCA	2	2z229	189376700	189643822	19	4	16	35	25	0.566096064582461	0.118421052631579
TCGA-BLCA	2	2z230	189643822	190194448	19	12	81	55	92	1	0.0482456140350877
TCGA-BLCA	2	2z231	190194448	190250204	19	0	0	0	0	1	NA
TCGA-BLCA	2	2z232	190250204	190794771.5	19	9	62	56	53	0.426172247890415	-0.0526315789473684
TCGA-BLCA	2	2z233	190794771.5	191495704	19	13	50	124	73	0.268081528559188	0.0931174089068826
TCGA-BLCA	2	2z234	191495704	191524503	19	0	0	0	0	1	NA
TCGA-BLCA	2	2z235	191524503	194014316.5	19	14	69	177	20	8.16174432891113e-07	-0.184210526315789
TCGA-BLCA	2	2z236	194014316.5	196441550.5	19	17	40	222	61	0.246890955926648	0.065015479876161
TCGA-BLCA	2	2z237	196441550.5	196480297	19	0	0	0	0	1	NA
TCGA-BLCA	2	2z238	196480297	197114067	19	9	26	75	70	0.0004984971590067	0.257309941520468
TCGA-BLCA	2	2z239	197114067	198850213	19	21	132	152	115	0.202986484249433	-0.0426065162907268
TCGA-BLCA	2	2z240	198850213	199133688	19	0	0	0	0	1	NA
TCGA-BLCA	2	2z241	199133688	200130808.5	19	11	54	89	66	0.888758421143699	0.0574162679425837
TCGA-BLCA	2	2z242	200130808.5	200169048	19	0	0	0	0	1	NA
TCGA-BLCA	2	2z243	200169048	200632050.5	19	5	37	21	37	1	0
TCGA-BLCA	2	2z244	200632050.5	201013384.5	19	14	45	146	75	0.0782963060925585	0.112781954887218
TCGA-BLCA	2	2z245	201013384.5	201032889	19	0	0	0	0	1	NA
TCGA-BLCA	2	2z246	201032889	201263643	19	18	84	164	94	1	0.0292397660818713
TCGA-BLCA	2	2z247	201263643	201295420.5	19	0	0	0	0	1	NA
TCGA-BLCA	2	2z248	201295420.5	201888513	19	17	98	150	75	0.0716267463226322	-0.0712074303405573
TCGA-BLCA	2	2z249	201888513	201911999	19	0	0	0	0	1	NA
TCGA-BLCA	2	2z250	201911999	202738484.5	19	26	105	269	120	1	0.0303643724696356
TCGA-BLCA	2	2z251	202738484.5	202751592	19	0	0	0	0	1	NA
TCGA-BLCA	2	2z252	202751592	203157041	19	10	49	84	57	1	0.0421052631578947
TCGA-BLCA	2	2z253	203157041	204001227	19	13	73	133	41	0.00401436391215705	-0.129554655870445
TCGA-BLCA	2	2z254	204001227	204784744	19	5	26	66	3	0.00014385966934093	-0.242105263157895
TCGA-BLCA	2	2z255	204784744	205545366	19	0	0	0	0	1	NA
TCGA-BLCA	2	2z256	205545366	205924860.5	19	3	22	30	5	0.00478096433961392	-0.298245614035088
TCGA-BLCA	2	2z257	205924860.5	206526675.5	19	19	122	187	52	1.72807967366504e-07	-0.193905817174515
TCGA-BLCA	2	2z258	206526675.5	207200291.5	19	14	63	169	34	0.00535745260600844	-0.109022556390977
TCGA-BLCA	2	2z259	207200291.5	207947737.5	19	13	64	91	92	0.219951535781765	0.11336032388664
TCGA-BLCA	2	2z260	207947737.5	208576762	19	16	46	199	59	0.73756432385079	0.0427631578947368
TCGA-BLCA	2	2z261	208576762	208880841	19	0	0	0	0	1	NA
TCGA-BLCA	2	2z262	208880841	210270340.5	19	13	80	109	58	0.0636926392083683	-0.0890688259109312
TCGA-BLCA	2	2z263	210270340.5	212102316.5	19	8	33	101	18	0.0667751314122896	-0.0986842105263158
TCGA-BLCA	2	2z264	212102316.5	212169870	19	0	0	0	0	1	NA
TCGA-BLCA	2	2z265	212169870	213540869	19	12	37	113	78	0.00511230324318929	0.179824561403509
TCGA-BLCA	2	2z266	213540869	214008271	19	0	0	0	0	1	NA
TCGA-BLCA	2	2z267	214008271	215071605	19	9	27	114	30	1	0.0175438596491228
TCGA-BLCA	2	2z268	215071605	215761512	19	10	24	97	69	0.000259511854218989	0.236842105263158
TCGA-BLCA	2	2z269	215761512	216281460	19	13	78	86	83	1	0.0202429149797571
TCGA-BLCA	2	2z270	216281460	216551766	19	6	26	47	41	0.337470537487721	0.131578947368421
TCGA-BLCA	2	2z271	216551766	217488632.5	19	18	49	278	15	7.96877731044712e-05	-0.0994152046783626
TCGA-BLCA	2	2z272	217488632.5	217554558	19	0	0	0	0	1	NA
TCGA-BLCA	2	2z273	217554558	218410869	19	26	191	220	83	5.39078481996021e-11	-0.218623481781377
TCGA-BLCA	2	2z274	218410869	218989539	19	25	140	211	124	0.228231118458652	-0.0336842105263158
TCGA-BLCA	2	2z275	218989539	220620878.5	19	50	271	416	263	0.381304327519589	-0.00842105263157895
TCGA-BLCA	2	2z276	220620878.5	222171570.5	19	9	11	120	40	0.00171360738917345	0.169590643274854
TCGA-BLCA	2	2z277	222171570.5	223186291	19	18	105	154	83	0.0905930621876813	-0.064327485380117
TCGA-BLCA	2	2z278	223186291	223365367	19	0	0	0	0	1	NA
TCGA-BLCA	2	2z279	223365367	224285874.5	19	9	53	56	62	1	0.0526315789473684
TCGA-BLCA	2	2z280	224285874.5	225730036.5	19	9	63	57	51	0.281236809736232	-0.0701754385964912
TCGA-BLCA	2	2z281	225730036.5	227066787.5	19	8	41	80	31	0.310243352527269	-0.0657894736842105
TCGA-BLCA	2	2z282	227066787.5	228267430	19	15	98	140	47	3.42692812068728e-05	-0.178947368421053
TCGA-BLCA	2	2z283	228267430	229492921.5	19	6	21	83	10	0.106394885249901	-0.0964912280701754
TCGA-BLCA	2	2z284	229492921.5	229534770	19	0	0	0	0	1	NA
TCGA-BLCA	2	2z285	229534770	230162240	19	9	66	63	42	0.0272222995592801	-0.140350877192982
TCGA-BLCA	2	2z286	230162240	230544416	19	7	38	46	49	0.782341830836766	0.0827067669172932
TCGA-BLCA	2	2z287	230544416	230922046.5	19	10	45	120	25	0.0290449501568593	-0.105263157894737
TCGA-BLCA	2	2z288	230922046.5	231309402.5	19	11	51	106	52	1	0.00478468899521531
TCGA-BLCA	2	2z289	231309402.5	231323825	19	0	0	0	0	1	NA
TCGA-BLCA	2	2z290	231323825	231624747	19	13	59	138	50	0.421427188204547	-0.0364372469635627
TCGA-BLCA	2	2z291	231624747	231646379.5	19	0	0	0	0	1	NA
TCGA-BLCA	2	2z292	231646379.5	232257884.5	19	10	51	82	57	1	0.0315789473684211
TCGA-BLCA	2	2z293	232257884.5	232275104	19	0	0	0	0	1	NA
TCGA-BLCA	2	2z294	232275104	232925282	19	23	73	257	107	0.13896690325383	0.0778032036613272
TCGA-BLCA	2	2z295	232925282	232934942	19	0	0	0	0	1	NA
TCGA-BLCA	2	2z296	232934942	233462718.5	19	12	63	124	41	0.0400737667158917	-0.0964912280701754
TCGA-BLCA	2	2z297	233462718.5	234066469	19	27	105	203	205	1.3893841388724e-05	0.194931773879142
TCGA-BLCA	2	2z298	234066469	234829495	19	9	14	139	18	1	0.0233918128654971
TCGA-BLCA	2	2z299	234829495	235832940	19	6	30	46	38	0.921621480686532	0.0701754385964912
TCGA-BLCA	2	2z300	235832940	236874343.5	19	11	36	138	35	1	-0.00478468899521531
TCGA-BLCA	2	2z301	236874343.5	237550975.5	19	11	60	90	59	0.950188895682076	-0.00478468899521531
TCGA-BLCA	2	2z302	237550975.5	237912860	19	6	64	20	30	0.000866537870518441	-0.298245614035088
TCGA-BLCA	2	2z303	237912860	238784178	19	18	139	127	76	1.59002748360561e-05	-0.184210526315789
TCGA-BLCA	2	2z304	238784178	239670580.5	19	7	44	84	5	2.45945601234061e-07	-0.293233082706767
TCGA-BLCA	2	2z305	239670580.5	240761360.5	19	22	84	231	103	0.73756432385079	0.0454545454545455
TCGA-BLCA	2	2z306	240761360.5	242301772	19	45	266	379	210	0.00302802207038529	-0.0654970760233918
TCGA-BLCA	3	3z1	-479912	1750948	19	10	46	119	25	0.0223339853387146	-0.110526315789474
TCGA-BLCA	3	3z2	1750948	3713366.5	19	12	60	125	43	0.111885057551736	-0.0745614035087719
TCGA-BLCA	3	3z3	3713366.5	4621839	19	7	53	43	37	0.117185020622878	-0.120300751879699
TCGA-BLCA	3	3z4	4621839	6789396	19	19	84	175	102	0.788979966150437	0.0498614958448753
TCGA-BLCA	3	3z5	6789396	8947634	19	15	71	164	50	0.0638326948465023	-0.0736842105263158
TCGA-BLCA	3	3z6	8947634	9601617.5	19	12	34	112	82	0.000627286751129377	0.210526315789474
TCGA-BLCA	3	3z7	9601617.5	9972805	19	21	152	79	168	1	0.0401002506265664
TCGA-BLCA	3	3z8	9972805	10404336	19	18	85	77	180	5.64591356047057e-06	0.277777777777778
TCGA-BLCA	3	3z9	10404336	10532021	19	0	0	0	0	1	NA
TCGA-BLCA	3	3z10	10532021	11410209	19	9	47	81	43	0.750261893662839	-0.0233918128654971
TCGA-BLCA	3	3z11	11410209	12114773	19	10	36	104	50	0.545316065385187	0.0736842105263158
TCGA-BLCA	3	3z12	12114773	12620731.5	19	11	51	92	66	0.662984769548515	0.0717703349282297
TCGA-BLCA	3	3z13	12620731.5	13168201.5	19	8	46	60	46	1	0
TCGA-BLCA	3	3z14	13168201.5	13686159	19	5	46	21	28	0.0569485655893724	-0.189473684210526
TCGA-BLCA	3	3z15	13686159	13726622	19	0	0	0	0	1	NA
TCGA-BLCA	3	3z16	13726622	14602753.5	19	16	87	120	97	1	0.0328947368421053
TCGA-BLCA	3	3z17	14602753.5	15230168	19	14	84	93	89	1	0.018796992481203
TCGA-BLCA	3	3z18	15230168	15999303	19	17	94	136	93	0.856347509346157	-0.00309597523219814
TCGA-BLCA	3	3z19	15999303	16026348	19	0	0	0	0	1	NA
TCGA-BLCA	3	3z20	16026348	17399138	19	16	108	144	52	1.36083038515874e-05	-0.184210526315789
TCGA-BLCA	3	3z21	17399138	19545882	19	14	69	128	69	0.982250053010782	0
TCGA-BLCA	3	3z22	19545882	21474276.5	19	13	38	150	59	0.227289826148226	0.0850202429149798
TCGA-BLCA	3	3z23	21474276.5	23501834	19	10	50	117	23	0.00345394770686757	-0.142105263157895
TCGA-BLCA	3	3z24	23501834	24266993	19	8	44	63	45	1	0.00657894736842105
TCGA-BLCA	3	3z25	24266993	25099669.5	19	8	36	88	28	0.419020680738798	-0.0526315789473684
TCGA-BLCA	3	3z26	25099669.5	25966849	19	10	31	96	63	0.0194312939244816	0.168421052631579
TCGA-BLCA	3	3z27	25966849	26206364.5	19	0	0	0	0	1	NA
TCGA-BLCA	3	3z28	26206364.5	27946702	19	15	122	112	51	1.07450323244418e-07	-0.249122807017544
TCGA-BLCA	3	3z29	27946702	29516828.5	19	9	59	74	38	0.0442822280594704	-0.12280701754386
TCGA-BLCA	3	3z30	29516828.5	31028276	19	11	63	136	10	4.92446426449113e-09	-0.253588516746411
TCGA-BLCA	3	3z31	31028276	31888120.5	19	7	17	95	21	1	0.0300751879699248
TCGA-BLCA	3	3z32	31888120.5	31933346	19	0	0	0	0	1	NA
TCGA-BLCA	3	3z33	31933346	32307365	19	11	75	78	56	0.10180657717797	-0.0909090909090909
TCGA-BLCA	3	3z34	32307365	32325305.5	19	0	0	0	0	1	NA
TCGA-BLCA	3	3z35	32325305.5	32884796	19	13	35	125	87	0.000263387734040427	0.210526315789474
TCGA-BLCA	3	3z36	32884796	33345587.5	19	9	62	58	51	0.324571605559866	-0.064327485380117
TCGA-BLCA	3	3z37	33345587.5	35428047	19	9	25	87	59	0.00616734229864068	0.198830409356725
TCGA-BLCA	3	3z38	35428047	37113946	19	17	97	154	72	0.050140041130365	-0.0773993808049536
TCGA-BLCA	3	3z39	37113946	37518071	19	13	89	88	70	0.12201067234953	-0.0769230769230769
TCGA-BLCA	3	3z40	37518071	37622011	19	0	0	0	0	1	NA
TCGA-BLCA	3	3z41	37622011	38034483.5	19	7	87	16	30	3.94652693680503e-07	-0.428571428571429
TCGA-BLCA	3	3z42	38034483.5	38588499	19	16	73	139	92	0.649213112268961	0.0625
TCGA-BLCA	3	3z43	38588499	39247967	19	10	76	71	43	0.00355489943730741	-0.173684210526316
TCGA-BLCA	3	3z44	39247967	39985354	19	11	81	64	64	0.153378843327533	-0.0813397129186603
TCGA-BLCA	3	3z45	39985354	40108326	19	0	0	0	0	1	NA
TCGA-BLCA	3	3z46	40108326	40866886	19	17	99	134	90	0.447952756316482	-0.0278637770897833
TCGA-BLCA	3	3z47	40866886	40868892.5	19	0	0	0	0	1	NA
TCGA-BLCA	3	3z48	40868892.5	41391710	19	4	11	54	11	1	0
TCGA-BLCA	3	3z49	41391710	41672242	19	0	0	0	0	1	NA
TCGA-BLCA	3	3z50	41672242	42375594	19	13	28	177	42	0.426172247890415	0.0566801619433198
TCGA-BLCA	3	3z51	42375594	43165116	19	31	180	229	180	0.728737605902147	0
TCGA-BLCA	3	3z52	43165116	43196294	19	0	0	0	0	1	NA
TCGA-BLCA	3	3z53	43196294	44058224	19	10	44	113	33	0.269473251561676	-0.0578947368421053
TCGA-BLCA	3	3z54	44058224	44811793	19	23	126	156	155	0.577723243396416	0.0663615560640732
TCGA-BLCA	3	3z55	44811793	45322063	19	11	72	65	72	0.975660478555146	0
TCGA-BLCA	3	3z56	45322063	45840324	19	8	48	48	56	1	0.0526315789473684
TCGA-BLCA	3	3z57	45840324	46636901.5	19	19	163	95	103	0.000145373758678867	-0.166204986149584
TCGA-BLCA	3	3z58	46636901.5	47425394	19	23	131	194	112	0.160200929179765	-0.0434782608695652
TCGA-BLCA	3	3z59	47425394	47874959.5	19	11	31	100	78	0.000514530955500582	0.22488038277512
TCGA-BLCA	3	3z60	47874959.5	48272762.5	19	13	45	158	44	0.990116528771512	-0.00404858299595142
TCGA-BLCA	3	3z61	48272762.5	48649204	19	18	54	119	169	1.54067135627142e-10	0.33625730994152
TCGA-BLCA	3	3z62	48649204	48951685	19	10	70	32	88	0.671375871241948	0.0947368421052631
TCGA-BLCA	3	3z63	48951685	49225346	19	18	127	113	102	0.072082817793558	-0.0730994152046784
TCGA-BLCA	3	3z64	49225346	49741217	19	18	126	78	138	1	0.0350877192982456
TCGA-BLCA	3	3z65	49741217	50273292.5	19	26	141	238	115	0.0703252789390852	-0.0526315789473684
TCGA-BLCA	3	3z66	50273292.5	50967029	19	28	182	210	140	0.00988929009561188	-0.0789473684210526
TCGA-BLCA	3	3z67	50967029	51276313	19	0	0	0	0	1	NA
TCGA-BLCA	3	3z68	51276313	51762336.5	19	8	43	55	54	0.84428716690339	0.0723684210526316
TCGA-BLCA	3	3z69	51762336.5	52105620	19	17	88	155	80	0.494522492787359	-0.0247678018575851
TCGA-BLCA	3	3z70	52105620	52475228	19	21	134	143	122	0.337467840669948	-0.0300751879699248
TCGA-BLCA	3	3z71	52475228	52971881	19	28	132	234	166	0.437345765831056	0.0639097744360902
TCGA-BLCA	3	3z72	52971881	53602568	19	12	57	82	89	0.102066071229803	0.140350877192982
TCGA-BLCA	3	3z73	53602568	53636554	19	0	0	0	0	1	NA
TCGA-BLCA	3	3z74	53636554	54770556	19	10	66	59	65	0.933224158263768	-0.00526315789473684
TCGA-BLCA	3	3z75	54770556	55865743	19	9	34	108	29	0.66175839667565	-0.0292397660818713
TCGA-BLCA	3	3z76	55865743	56811638.5	19	4	18	24	34	0.172484466676905	0.210526315789474
TCGA-BLCA	3	3z77	56811638.5	56819639	19	0	0	0	0	1	NA
TCGA-BLCA	3	3z78	56819639	57393174.5	19	9	65	61	45	0.0679111427807531	-0.116959064327485
TCGA-BLCA	3	3z79	57393174.5	57429388	19	0	0	0	0	1	NA
TCGA-BLCA	3	3z80	57429388	57865727	19	14	79	134	53	0.0266284588923344	-0.0977443609022556
TCGA-BLCA	3	3z81	57865727	57871633	19	0	0	0	0	1	NA
TCGA-BLCA	3	3z82	57871633	58226101.5	19	4	41	13	22	0.0306717511879608	-0.25
TCGA-BLCA	3	3z83	58226101.5	60029697	19	22	171	182	65	6.12870073628424e-12	-0.253588516746411
TCGA-BLCA	3	3z84	60029697	60221968	19	0	0	0	0	1	NA
TCGA-BLCA	3	3z85	60221968	61930808	19	9	48	101	22	0.00417758370492863	-0.152046783625731
TCGA-BLCA	3	3z86	61930808	63150579.5	19	10	30	119	41	0.667340827273294	0.0578947368421053
TCGA-BLCA	3	3z87	63150579.5	64316387.5	19	19	128	164	69	2.62894877275282e-05	-0.163434903047091
TCGA-BLCA	3	3z88	64316387.5	65523509	19	7	76	50	7	5.07995024047888e-13	-0.518796992481203
TCGA-BLCA	3	3z89	65523509	66691508	19	10	55	108	27	0.00392140411782831	-0.147368421052632
TCGA-BLCA	3	3z90	66691508	66749785	19	0	0	0	0	1	NA
TCGA-BLCA	3	3z91	66749785	68389680	19	7	51	60	22	0.00159681318604966	-0.218045112781955
TCGA-BLCA	3	3z92	68389680	69297782	19	10	83	58	49	0.00398303230848089	-0.178947368421053
TCGA-BLCA	3	3z93	69297782	70531924.5	19	8	44	94	14	0.000282629264384935	-0.197368421052632
TCGA-BLCA	3	3z94	70531924.5	72045707.5	19	13	82	109	56	0.0290311599309046	-0.105263157894737
TCGA-BLCA	3	3z95	72045707.5	72677954.5	19	8	44	94	14	0.000282629264384935	-0.197368421052632
TCGA-BLCA	3	3z96	72677954.5	73372800	19	12	32	134	62	0.0324810463994861	0.131578947368421
TCGA-BLCA	3	3z97	73372800	73417949	19	0	0	0	0	1	NA
TCGA-BLCA	3	3z98	73417949	74802647.5	19	10	73	106	11	1.19480742496149e-10	-0.326315789473684
TCGA-BLCA	3	3z99	74802647.5	77682196	19	28	101	307	124	0.666503269438888	0.0432330827067669
TCGA-BLCA	3	3z100	77682196	80490579	19	10	19	150	21	1	0.0105263157894737
TCGA-BLCA	3	3z101	80490579	83295763	19	13	23	200	24	1	0.00404858299595142
TCGA-BLCA	3	3z102	83295763	83823522	19	0	0	0	0	1	NA
TCGA-BLCA	3	3z103	83823522	86147684	19	5	24	62	9	0.0253963303197229	-0.157894736842105
TCGA-BLCA	3	3z104	86147684	87687134	19	12	45	146	37	0.453185103777775	-0.0350877192982456
TCGA-BLCA	3	3z105	87687134	88514223	19	8	43	57	52	0.984732132006949	0.0592105263157895
TCGA-BLCA	3	3z106	88514223	88632649	19	0	0	0	0	1	NA
TCGA-BLCA	3	3z107	88632649	90739988	19	5	22	71	2	0.00032976067764892	-0.210526315789474
TCGA-BLCA	3	3z108	90739988	93465756	19	0	0	0	0	1	NA
TCGA-BLCA	3	3z109	93465756	95964264	19	14	68	134	64	0.731112030918297	-0.0150375939849624
TCGA-BLCA	3	3z110	95964264	98220537	19	17	84	173	66	0.135434129018423	-0.0557275541795666
TCGA-BLCA	3	3z111	98220537	99101826.5	19	19	65	217	79	0.857871394032651	0.038781163434903
TCGA-BLCA	3	3z112	99101826.5	100039455.5	19	8	18	98	36	0.112639356294509	0.118421052631579
TCGA-BLCA	3	3z113	100039455.5	100551104	19	9	60	55	56	0.739366686233724	-0.0233918128654971
TCGA-BLCA	3	3z114	100551104	101157037.5	19	5	27	45	23	0.745519087467538	-0.0421052631578947
TCGA-BLCA	3	3z115	101157037.5	101263624	19	0	0	0	0	1	NA
TCGA-BLCA	3	3z116	101263624	101645285	19	12	50	127	51	1	0.0043859649122807
TCGA-BLCA	3	3z117	101645285	103532301.5	19	14	63	121	82	0.561477705174505	0.0714285714285714
TCGA-BLCA	3	3z118	103532301.5	105618230.5	19	2	11	18	9	0.982250053010782	-0.0526315789473684
TCGA-BLCA	3	3z119	105618230.5	106602287.5	19	2	10	20	8	0.980598005928423	-0.0526315789473684
TCGA-BLCA	3	3z120	106602287.5	107678761	19	13	89	128	30	1.83227558467633e-07	-0.238866396761134
TCGA-BLCA	3	3z121	107678761	108428068	19	8	41	70	41	1	0
TCGA-BLCA	3	3z122	108428068	109809579	19	23	67	273	97	0.189109198117086	0.068649885583524
TCGA-BLCA	3	3z123	109809579	111546269	19	12	36	137	55	0.280929139215231	0.0833333333333333
TCGA-BLCA	3	3z124	111546269	112240128	19	14	69	82	115	0.0217133233871936	0.172932330827068
TCGA-BLCA	3	3z125	112240128	112824667	19	13	95	95	57	0.00234700448477295	-0.153846153846154
TCGA-BLCA	3	3z126	112824667	113418095.5	19	12	63	88	77	0.844499753186123	0.0614035087719298
TCGA-BLCA	3	3z127	113418095.5	114128010	19	21	53	160	186	3.94270456261436e-13	0.333333333333333
TCGA-BLCA	3	3z128	114128010	115730597	19	16	94	152	58	0.00396768602867076	-0.118421052631579
TCGA-BLCA	3	3z129	115730597	118277630	19	10	32	136	22	0.259184080709159	-0.0526315789473684
TCGA-BLCA	3	3z130	118277630	119395795	19	10	52	63	75	0.284756140773802	0.121052631578947
TCGA-BLCA	3	3z131	119395795	119869291	19	13	93	44	110	0.906052828052226	0.0688259109311741
TCGA-BLCA	3	3z132	119869291	119910284.5	19	0	0	0	0	1	NA
TCGA-BLCA	3	3z133	119910284.5	120400351	19	10	18	95	77	6.27511596215622e-07	0.310526315789474
TCGA-BLCA	3	3z134	120400351	121010278	19	10	57	68	65	1	0.0421052631578947
TCGA-BLCA	3	3z135	121010278	121365941	19	0	0	0	0	1	NA
TCGA-BLCA	3	3z136	121365941	122040335	19	13	66	88	93	0.261813221516449	0.109311740890688
TCGA-BLCA	3	3z137	122040335	122450001	19	9	48	43	80	0.0669208453230731	0.187134502923977
TCGA-BLCA	3	3z138	122450001	122840868	19	9	35	42	94	3.97296634727965e-05	0.345029239766082
TCGA-BLCA	3	3z139	122840868	123517471.5	19	6	57	14	43	0.189041233142701	-0.12280701754386
TCGA-BLCA	3	3z140	123517471.5	124391011.5	19	11	47	93	69	0.276762371171411	0.105263157894737
TCGA-BLCA	3	3z141	124391011.5	125182208	19	14	43	164	59	0.516250765663384	0.0601503759398496
TCGA-BLCA	3	3z142	125182208	125947797.5	19	23	70	233	134	0.000882548481861374	0.146453089244851
TCGA-BLCA	3	3z143	125947797.5	127245259.5	19	25	105	239	131	0.566639986800204	0.0547368421052632
TCGA-BLCA	3	3z144	127245259.5	128308754	19	18	59	178	105	0.012045995385105	0.134502923976608
TCGA-BLCA	3	3z145	128308754	128327593	19	0	0	0	0	1	NA
TCGA-BLCA	3	3z146	128327593	128958344.5	19	20	62	202	116	0.00341682730828822	0.142105263157895
TCGA-BLCA	3	3z147	128958344.5	129559994.5	19	24	116	180	160	0.140759113965773	0.0964912280701754
TCGA-BLCA	3	3z148	129559994.5	130452925	19	19	69	177	115	0.0217133233871936	0.127423822714681
TCGA-BLCA	3	3z149	130452925	131227412.5	19	12	20	135	73	8.89329867258295e-06	0.232456140350877
TCGA-BLCA	3	3z150	131227412.5	131284971	19	0	0	0	0	1	NA
TCGA-BLCA	3	3z151	131284971	131614612	19	9	38	79	54	0.452084147585212	0.0935672514619883
TCGA-BLCA	3	3z152	131614612	131860809	19	0	0	0	0	1	NA
TCGA-BLCA	3	3z153	131860809	133147789.5	19	16	87	96	121	0.204545631579556	0.111842105263158
TCGA-BLCA	3	3z154	133147789.5	133974010	19	15	73	140	72	0.914726468610906	-0.00350877192982456
TCGA-BLCA	3	3z155	133974010	134912546	19	18	100	186	56	0.000500879555789523	-0.128654970760234
TCGA-BLCA	3	3z156	134912546	135111721.5	19	0	0	0	0	1	NA
TCGA-BLCA	3	3z157	135111721.5	136519616.5	19	10	32	99	59	0.0590107640518658	0.142105263157895
TCGA-BLCA	3	3z158	136519616.5	137650213	19	14	51	121	94	0.011852794416266	0.161654135338346
TCGA-BLCA	3	3z159	137650213	138711263	19	18	100	113	129	0.420609906311217	0.0847953216374269
TCGA-BLCA	3	3z160	138711263	138718539	19	0	0	0	0	1	NA
TCGA-BLCA	3	3z161	138718539	139163478	19	11	28	114	67	0.00265196016284675	0.186602870813397
TCGA-BLCA	3	3z162	139163478	139168588.5	19	0	0	0	0	1	NA
TCGA-BLCA	3	3z163	139168588.5	140089841	19	16	72	160	72	0.975660478555146	0
TCGA-BLCA	3	3z164	140089841	140270607	19	0	0	0	0	1	NA
TCGA-BLCA	3	3z165	140270607	141176454	19	9	13	123	35	0.022025138830162	0.128654970760234
TCGA-BLCA	3	3z166	141176454	141630557.5	19	9	33	99	39	1	0.0350877192982456
TCGA-BLCA	3	3z167	141630557.5	141991372.5	19	10	42	110	38	0.752383168956051	-0.0210526315789474
TCGA-BLCA	3	3z168	141991372.5	142316672	19	4	25	28	23	0.96526764325849	-0.0263157894736842
TCGA-BLCA	3	3z169	142316672	142762640.5	19	10	38	88	64	0.103081248370188	0.136842105263158
TCGA-BLCA	3	3z170	142762640.5	143442805.5	19	14	66	154	46	0.06999923706006	-0.075187969924812
TCGA-BLCA	3	3z171	143442805.5	144704668	19	8	42	86	24	0.0455184199134505	-0.118421052631579
TCGA-BLCA	3	3z172	144704668	145222337	19	0	0	0	0	1	NA
TCGA-BLCA	3	3z173	145222337	146333891	19	9	56	78	37	0.0648873837340399	-0.111111111111111
TCGA-BLCA	3	3z174	146333891	147673432	19	11	36	129	44	0.988556597744964	0.0382775119617225
TCGA-BLCA	3	3z175	147673432	149175819.5	19	13	76	129	42	0.00255213800242742	-0.137651821862348
TCGA-BLCA	3	3z176	149175819.5	149587907.5	19	13	66	119	62	0.733453919423796	-0.0161943319838057
TCGA-BLCA	3	3z177	149587907.5	149865078.5	19	5	50	18	27	0.0154629504278877	-0.242105263157895
TCGA-BLCA	3	3z178	149865078.5	150347854	19	16	56	153	95	0.0330073609813434	0.128289473684211
TCGA-BLCA	3	3z179	150347854	150957371	19	14	77	115	74	0.778224943395461	-0.0112781954887218
TCGA-BLCA	3	3z180	150957371	151783737.5	19	16	140	107	57	5.21883624777479e-09	-0.273026315789474
TCGA-BLCA	3	3z181	151783737.5	152724439	19	11	67	98	44	0.0361461038703054	-0.110047846889952
TCGA-BLCA	3	3z182	152724439	153656691	19	10	33	129	28	0.660021323158319	-0.0263157894736842
TCGA-BLCA	3	3z183	153656691	153658818	19	0	0	0	0	1	NA
TCGA-BLCA	3	3z184	153658818	154667206.5	19	11	41	113	55	0.610716110084443	0.0669856459330144
TCGA-BLCA	3	3z185	154667206.5	155443503.5	19	12	25	156	47	0.0898224428060092	0.0964912280701754
TCGA-BLCA	3	3z186	155443503.5	156337394	19	14	46	138	82	0.0297753561982189	0.135338345864662
TCGA-BLCA	3	3z187	156337394	156943532	19	9	60	39	72	0.943354401401372	0.0701754385964912
TCGA-BLCA	3	3z188	156943532	156953661	19	0	0	0	0	1	NA
TCGA-BLCA	3	3z189	156953661	157748827	19	11	89	64	56	0.00700892890550357	-0.157894736842105
TCGA-BLCA	3	3z190	157748827	157919079	19	0	0	0	0	1	NA
TCGA-BLCA	3	3z191	157919079	158416669	19	5	11	47	37	0.00454720678515867	0.273684210526316
TCGA-BLCA	3	3z192	158416669	159554920.5	19	18	105	117	120	1	0.043859649122807
TCGA-BLCA	3	3z193	159554920.5	159573512	19	0	0	0	0	1	NA
TCGA-BLCA	3	3z194	159573512	160904491	19	25	129	212	134	1	0.0105263157894737
TCGA-BLCA	3	3z195	160904491	160930149	19	0	0	0	0	1	NA
TCGA-BLCA	3	3z196	160930149	163738766	19	13	51	130	66	0.662984769548515	0.0607287449392713
TCGA-BLCA	3	3z197	163738766	166963887.5	19	17	46	238	39	0.527885007573492	-0.021671826625387
TCGA-BLCA	3	3z198	166963887.5	168762844.5	19	14	75	120	71	0.721684920625142	-0.0150375939849624
TCGA-BLCA	3	3z199	168762844.5	169845926	19	18	86	145	111	0.47896130995154	0.0730994152046784
TCGA-BLCA	3	3z200	169845926	170106044.5	19	10	27	126	37	0.7002915526621	0.0526315789473684
TCGA-BLCA	3	3z201	170106044.5	170621318	19	9	47	67	57	0.959020838344258	0.0584795321637427
TCGA-BLCA	3	3z202	170621318	171235877	19	8	30	97	25	0.651464021197923	-0.0328947368421053
TCGA-BLCA	3	3z203	171235877	171273142.5	19	0	0	0	0	1	NA
TCGA-BLCA	3	3z204	171273142.5	172365070.5	19	11	57	100	52	0.670190418659363	-0.0239234449760766
TCGA-BLCA	3	3z205	172365070.5	172926368	19	13	16	150	81	3.77344779333009e-08	0.263157894736842
TCGA-BLCA	3	3z206	172926368	172986248.5	19	0	0	0	0	1	NA
TCGA-BLCA	3	3z207	172986248.5	173989218.5	19	3	19	34	4	0.00799840476239458	-0.263157894736842
TCGA-BLCA	3	3z208	173989218.5	175877451.5	19	12	36	153	39	1	0.0131578947368421
TCGA-BLCA	3	3z209	175877451.5	178140355.5	19	24	29	348	79	0.000162987420913355	0.109649122807018
TCGA-BLCA	3	3z210	178140355.5	179376570	19	15	55	105	125	4.9932755186699e-05	0.245614035087719
TCGA-BLCA	3	3z211	179376570	180099515	19	15	55	129	101	0.00907134305296675	0.16140350877193
TCGA-BLCA	3	3z212	180099515	180726999	19	7	11	95	27	0.079908342750834	0.120300751879699
TCGA-BLCA	3	3z213	180726999	181342693.5	19	10	39	103	48	0.949508480869927	0.0473684210526316
TCGA-BLCA	3	3z214	181342693.5	182120428	19	10	10	163	17	0.595949109044286	0.0368421052631579
TCGA-BLCA	3	3z215	182120428	182243930	19	0	0	0	0	1	NA
TCGA-BLCA	3	3z216	182243930	182939122.5	19	10	41	89	60	0.337038714053886	0.1
TCGA-BLCA	3	3z217	182939122.5	183343597	19	7	29	31	73	0.000819413601664183	0.330827067669173
TCGA-BLCA	3	3z218	183343597	183754300.5	19	11	36	82	91	0.000142881081293865	0.263157894736842
TCGA-BLCA	3	3z219	183754300.5	184091983.5	19	12	41	123	64	0.192225866934384	0.100877192982456
TCGA-BLCA	3	3z220	184091983.5	184444196	19	23	87	140	210	8.08998492830136e-09	0.281464530892448
TCGA-BLCA	3	3z221	184444196	184452451.5	19	0	0	0	0	1	NA
TCGA-BLCA	3	3z222	184452451.5	184962361	19	9	36	68	67	0.0368006242094524	0.181286549707602
TCGA-BLCA	3	3z223	184962361	185017177	19	0	0	0	0	1	NA
TCGA-BLCA	3	3z224	185017177	185659551.5	19	11	59	76	74	0.745232727915301	0.0717703349282297
TCGA-BLCA	3	3z225	185659551.5	186226966	19	8	29	72	51	0.120023296741243	0.144736842105263
TCGA-BLCA	3	3z226	186226966	186236277.5	19	0	0	0	0	1	NA
TCGA-BLCA	3	3z227	186236277.5	187202557.5	19	29	110	297	144	0.322162063334961	0.0617059891107078
TCGA-BLCA	3	3z228	187202557.5	187871204	19	10	44	78	68	0.188335674936943	0.126315789473684
TCGA-BLCA	3	3z229	187871204	188757940	19	9	39	112	20	0.026199362930122	-0.111111111111111
TCGA-BLCA	3	3z230	188757940	189899891.5	19	6	28	50	36	0.891671071712328	0.0701754385964912
TCGA-BLCA	3	3z231	189899891.5	190772888	19	12	47	131	50	1	0.0131578947368421
TCGA-BLCA	3	3z232	190772888	192165579.5	19	9	60	93	18	7.74556111062371e-06	-0.245614035087719
TCGA-BLCA	3	3z233	192165579.5	193274184.5	19	10	31	120	39	0.934712671568005	0.0421052631578947
TCGA-BLCA	3	3z234	193274184.5	193912319	19	9	38	74	59	0.227289826148226	0.12280701754386
TCGA-BLCA	3	3z235	193912319	194384048.5	19	14	41	131	94	0.000480904841402372	0.199248120300752
TCGA-BLCA	3	3z236	194384048.5	194901459	19	15	59	118	108	0.00700411009385072	0.171929824561404
TCGA-BLCA	3	3z237	194901459	195014445	19	0	0	0	0	1	NA
TCGA-BLCA	3	3z238	195014445	195766579.5	19	22	100	187	131	0.354057691984871	0.0741626794258373
TCGA-BLCA	3	3z239	195766579.5	196328351.5	19	25	79	190	206	8.23666207941317e-10	0.267368421052632
TCGA-BLCA	3	3z240	196328351.5	196676034	19	20	63	194	123	0.00108139998062776	0.157894736842105
TCGA-BLCA	3	3z241	196676034	197112586	19	13	50	44	153	2.56227569605092e-09	0.417004048582996
TCGA-BLCA	3	3z242	197112586	197161882	19	0	0	0	0	1	NA
TCGA-BLCA	3	3z243	197161882	197482695.5	19	6	10	71	33	0.00901692706346531	0.201754385964912
TCGA-BLCA	3	3z244	197482695.5	197841125	19	12	57	69	102	0.0126143946291316	0.197368421052632
TCGA-BLCA	3	3z245	197841125	198252313	19	11	25	131	53	0.0251646739005265	0.133971291866029
TCGA-BLCA	4	4z1	-7468	537755	19	19	111	118	132	0.827085945742558	0.0581717451523546
TCGA-BLCA	4	4z2	537755	1055747	19	19	129	107	125	0.64691070457673	-0.0110803324099723
TCGA-BLCA	4	4z3	1055747	1415894	19	14	92	115	59	0.00796145727195923	-0.12406015037594
TCGA-BLCA	4	4z4	1415894	1454381.5	19	0	0	0	0	1	NA
TCGA-BLCA	4	4z5	1454381.5	2115145	19	16	64	98	142	2.31786851350081e-05	0.256578947368421
TCGA-BLCA	4	4z6	2115145	2685800	19	15	84	148	53	0.00948412249414544	-0.108771929824561
TCGA-BLCA	4	4z7	2685800	2705542	19	0	0	0	0	1	NA
TCGA-BLCA	4	4z8	2705542	2889358	19	3	27	7	23	0.745519087467538	-0.0701754385964912
TCGA-BLCA	4	4z9	2889358	3268698.5	19	9	59	72	40	0.0715484346383727	-0.111111111111111
TCGA-BLCA	4	4z10	3268698.5	3945433	19	13	59	154	34	0.0147690460521626	-0.101214574898785
TCGA-BLCA	4	4z11	3945433	4675906	19	18	79	201	62	0.150842059190223	-0.0497076023391813
TCGA-BLCA	4	4z12	4675906	4681375.5	19	0	0	0	0	1	NA
TCGA-BLCA	4	4z13	4681375.5	5491725	19	8	71	70	11	3.07773643421937e-10	-0.394736842105263
TCGA-BLCA	4	4z14	5491725	6416724.5	19	9	69	67	35	0.00144938781119603	-0.198830409356725
TCGA-BLCA	4	4z15	6416724.5	6498280	19	0	0	0	0	1	NA
TCGA-BLCA	4	4z16	6498280	6845308.5	19	11	107	27	75	0.0159127724765855	-0.15311004784689
TCGA-BLCA	4	4z17	6845308.5	7559496	19	12	79	106	43	0.00160643486548663	-0.157894736842105
TCGA-BLCA	4	4z18	7559496	7594531.5	19	0	0	0	0	1	NA
TCGA-BLCA	4	4z19	7594531.5	8090748.5	19	4	27	35	14	0.0844080663353534	-0.171052631578947
TCGA-BLCA	4	4z20	8090748.5	9279696	19	22	108	236	74	0.0106568936557114	-0.0813397129186603
TCGA-BLCA	4	4z21	9279696	10890945	19	34	86	488	72	0.246458968173545	-0.021671826625387
TCGA-BLCA	4	4z22	10890945	11063191	19	0	0	0	0	1	NA
TCGA-BLCA	4	4z23	11063191	12431268.5	19	8	32	96	24	0.396893214185914	-0.0526315789473684
TCGA-BLCA	4	4z24	12431268.5	14526312	19	17	44	220	59	0.585710406586393	0.0464396284829721
TCGA-BLCA	4	4z25	14526312	14642445	19	0	0	0	0	1	NA
TCGA-BLCA	4	4z26	14642445	15379925	19	5	56	32	7	6.83324704477497e-09	-0.515789473684211
TCGA-BLCA	4	4z27	15379925	15822107.5	19	10	99	43	48	3.7982499597724e-05	-0.268421052631579
TCGA-BLCA	4	4z28	15822107.5	16515499	19	10	73	77	40	0.00288489311022412	-0.173684210526316
TCGA-BLCA	4	4z29	16515499	16735740	19	0	0	0	0	1	NA
TCGA-BLCA	4	4z30	16735740	17307166.5	19	4	20	56	0	8.85266951179331e-05	-0.263157894736842
TCGA-BLCA	4	4z31	17307166.5	17344314	19	0	0	0	0	1	NA
TCGA-BLCA	4	4z32	17344314	17698071.5	19	6	43	45	26	0.0645217769124064	-0.149122807017544
TCGA-BLCA	4	4z33	17698071.5	19140027.5	19	6	23	44	47	0.0502576672234833	0.210526315789474
TCGA-BLCA	4	4z34	19140027.5	21443319	19	13	54	152	41	0.21681547183207	-0.0526315789473684
TCGA-BLCA	4	4z35	21443319	23624431.5	19	13	51	157	39	0.24830856681873	-0.048582995951417
TCGA-BLCA	4	4z36	23624431.5	24885058	19	10	54	112	24	0.00149662863734262	-0.157894736842105
TCGA-BLCA	4	4z37	24885058	25242260	19	7	46	45	42	0.750790201273425	-0.0300751879699248
TCGA-BLCA	4	4z38	25242260	25615744	19	5	16	58	21	0.990116528771512	0.0526315789473684
TCGA-BLCA	4	4z39	25615744	25961114	19	11	44	134	31	0.179816108300601	-0.062200956937799
TCGA-BLCA	4	4z40	25961114	25990707.5	19	0	0	0	0	1	NA
TCGA-BLCA	4	4z41	25990707.5	26533449.5	19	3	16	35	6	0.0895804254571235	-0.175438596491228
TCGA-BLCA	4	4z42	26533449.5	28767704.5	19	13	30	187	30	1	0
TCGA-BLCA	4	4z43	28767704.5	32681392	19	14	33	213	20	0.12334331702556	-0.0488721804511278
TCGA-BLCA	4	4z44	32681392	35101041	19	7	6	111	16	0.189800251344192	0.075187969924812
TCGA-BLCA	4	4z45	35101041	37040196.5	19	9	17	125	29	0.352498190385846	0.0701754385964912
TCGA-BLCA	4	4z46	37040196.5	38147049.5	19	14	99	90	77	0.0844314243526998	-0.0827067669172932
TCGA-BLCA	4	4z47	38147049.5	38167981	19	0	0	0	0	1	NA
TCGA-BLCA	4	4z48	38167981	38819903.5	19	10	41	122	27	0.130856553728762	-0.0736842105263158
TCGA-BLCA	4	4z49	38819903.5	39240057.5	19	8	82	27	43	0.000712878163402805	-0.256578947368421
TCGA-BLCA	4	4z50	39240057.5	39574661.5	19	8	76	28	48	0.0147825850585855	-0.184210526315789
TCGA-BLCA	4	4z51	39574661.5	39830275	19	8	33	83	36	1	0.0197368421052632
TCGA-BLCA	4	4z52	39830275	39858035	19	0	0	0	0	1	NA
TCGA-BLCA	4	4z53	39858035	40380724	19	15	60	169	56	0.739366686233724	-0.0140350877192982
TCGA-BLCA	4	4z54	40380724	40908459.5	19	8	30	79	43	0.526745560023139	0.0855263157894737
TCGA-BLCA	4	4z55	40908459.5	41521222	19	7	44	72	17	0.00148935989036184	-0.203007518796992
TCGA-BLCA	4	4z56	41521222	41569128	19	0	0	0	0	1	NA
TCGA-BLCA	4	4z57	41569128	42272073	19	12	42	119	67	0.148584294900185	0.109649122807018
TCGA-BLCA	4	4z58	42272073	43748903	19	13	32	189	26	0.566020076172546	-0.0242914979757085
TCGA-BLCA	4	4z59	43748903	45769495.5	19	11	58	109	42	0.131322444913863	-0.076555023923445
TCGA-BLCA	4	4z60	45769495.5	45874903	19	0	0	0	0	1	NA
TCGA-BLCA	4	4z61	45874903	47213183.5	19	7	66	44	23	1.58216175347497e-05	-0.323308270676692
TCGA-BLCA	4	4z62	47213183.5	47339550	19	0	0	0	0	1	NA
TCGA-BLCA	4	4z63	47339550	47679520.5	19	6	41	47	26	0.101824557902951	-0.131578947368421
TCGA-BLCA	4	4z64	47679520.5	48120222	19	7	41	29	63	0.221993356149705	0.165413533834586
TCGA-BLCA	4	4z65	48120222	48677421	19	7	36	75	22	0.106722860985282	-0.105263157894737
TCGA-BLCA	4	4z66	48677421	49823968	19	17	57	197	69	0.919225029156171	0.0371517027863777
TCGA-BLCA	4	4z67	49823968	51783400	19	0	0	0	0	1	NA
TCGA-BLCA	4	4z68	51783400	52110931	19	7	69	39	25	1.60093446651619e-05	-0.330827067669173
TCGA-BLCA	4	4z69	52110931	52246433	19	0	0	0	0	1	NA
TCGA-BLCA	4	4z70	52246433	53155862	19	12	52	91	85	0.0704964834975348	0.144736842105263
TCGA-BLCA	4	4z71	53155862	53247318	19	0	0	0	0	1	NA
TCGA-BLCA	4	4z72	53247318	53800638	19	7	34	64	35	1	0.0075187969924812
TCGA-BLCA	4	4z73	53800638	54337910	19	11	76	106	27	4.00741464636646e-06	-0.23444976076555
TCGA-BLCA	4	4z74	54337910	55014715.5	19	7	17	113	3	0.00854154879475976	-0.105263157894737
TCGA-BLCA	4	4z75	55014715.5	55614455	19	13	62	112	73	1	0.0445344129554656
TCGA-BLCA	4	4z76	55614455	56226762.5	19	7	36	42	55	0.280929139215231	0.142857142857143
TCGA-BLCA	4	4z77	56226762.5	56316832	19	0	0	0	0	1	NA
TCGA-BLCA	4	4z78	56316832	56561806.5	19	9	56	29	86	0.129763575344888	0.175438596491228
TCGA-BLCA	4	4z79	56561806.5	56864809	19	8	39	92	21	0.0371125506264227	-0.118421052631579
TCGA-BLCA	4	4z80	56864809	59391579	19	20	66	271	43	0.0348694756964265	-0.0605263157894737
TCGA-BLCA	4	4z81	59391579	63422196	19	13	32	194	21	0.20351653837836	-0.0445344129554656
TCGA-BLCA	4	4z82	63422196	66935542	19	18	51	255	36	0.138201666553634	-0.043859649122807
TCGA-BLCA	4	4z83	66935542	67362637	19	0	0	0	0	1	NA
TCGA-BLCA	4	4z84	67362637	67828943	19	15	84	126	75	0.445835930500716	-0.0315789473684211
TCGA-BLCA	4	4z85	67828943	68156086	19	6	29	49	36	0.988961715072131	0.0614035087719298
TCGA-BLCA	4	4z86	68156086	69095834.5	19	28	75	364	93	0.718919476154227	0.0338345864661654
TCGA-BLCA	4	4z87	69095834.5	70288777	19	28	58	398	76	0.566020076172546	0.0338345864661654
TCGA-BLCA	4	4z88	70288777	70772218	19	14	74	152	40	0.00220860184984197	-0.12781954887218
TCGA-BLCA	4	4z89	70772218	72300595	19	8	53	58	41	0.255033776668778	-0.0789473684210526
TCGA-BLCA	4	4z90	72300595	72306898	19	0	0	0	0	1	NA
TCGA-BLCA	4	4z91	72306898	73495243	19	10	44	90	56	0.782578707475444	0.0631578947368421
TCGA-BLCA	4	4z92	73495243	73904475.5	19	9	40	93	38	0.931596102437712	-0.0116959064327485
TCGA-BLCA	4	4z93	73904475.5	74202572	19	10	66	69	55	0.332332614092012	-0.0578947368421053
TCGA-BLCA	4	4z94	74202572	74233423	19	0	0	0	0	1	NA
TCGA-BLCA	4	4z95	74233423	74692083.5	19	5	36	36	23	0.140342673717684	-0.136842105263158
TCGA-BLCA	4	4z96	74692083.5	75274471.5	19	8	53	69	30	0.0188954309352563	-0.151315789473684
TCGA-BLCA	4	4z97	75274471.5	75866661	19	14	45	153	68	0.225228297898094	0.0864661654135338
TCGA-BLCA	4	4z98	75866661	76081154	19	8	55	30	67	0.898494681831314	0.0789473684210526
TCGA-BLCA	4	4z99	76081154	76094965	19	0	0	0	0	1	NA
TCGA-BLCA	4	4z100	76094965	76500625	19	10	83	64	43	0.000538119868686584	-0.210526315789474
TCGA-BLCA	4	4z101	76500625	76641638	19	0	0	0	0	1	NA
TCGA-BLCA	4	4z102	76641638	77422760.5	19	15	53	171	61	1	0.0280701754385965
TCGA-BLCA	4	4z103	77422760.5	78366782.5	19	11	58	97	54	0.741978436515718	-0.0191387559808612
TCGA-BLCA	4	4z104	78366782.5	79409233	19	10	53	87	50	0.82529782803166	-0.0157894736842105
TCGA-BLCA	4	4z105	79409233	80640777	19	13	89	126	32	5.74685809383755e-07	-0.230769230769231
TCGA-BLCA	4	4z106	80640777	80896990	19	0	0	0	0	1	NA
TCGA-BLCA	4	4z107	80896990	81349092	19	3	14	21	22	0.610531376978078	0.140350877192982
TCGA-BLCA	4	4z108	81349092	81897708	19	0	0	0	0	1	NA
TCGA-BLCA	4	4z109	81897708	82636560.5	19	13	96	86	65	0.0145787893231667	-0.125506072874494
TCGA-BLCA	4	4z110	82636560.5	83187189	19	11	67	82	60	0.545316065385187	-0.0334928229665072
TCGA-BLCA	4	4z111	83187189	83622247	19	10	74	73	43	0.00581592139550637	-0.163157894736842
TCGA-BLCA	4	4z112	83622247	84175151	19	0	0	0	0	1	NA
TCGA-BLCA	4	4z113	84175151	84745629	19	6	15	71	28	0.252219856529158	0.114035087719298
TCGA-BLCA	4	4z114	84745629	85920190	19	8	46	89	17	0.000736053476557692	-0.190789473684211
TCGA-BLCA	4	4z115	85920190	86721944	19	5	35	47	13	0.00440845411917713	-0.231578947368421
TCGA-BLCA	4	4z116	86721944	87223703	19	9	72	64	35	0.000608017566625194	-0.216374269005848
TCGA-BLCA	4	4z117	87223703	87760163.5	19	12	87	84	57	0.0136945686551559	-0.131578947368421
TCGA-BLCA	4	4z118	87760163.5	88193708	19	8	27	71	54	0.0384632776201009	0.177631578947368
TCGA-BLCA	4	4z119	88193708	88817006	19	16	122	132	50	6.73742606617264e-08	-0.236842105263158
TCGA-BLCA	4	4z120	88817006	88917303.5	19	0	0	0	0	1	NA
TCGA-BLCA	4	4z121	88917303.5	89647574	19	6	28	24	62	0.00901692706346531	0.298245614035088
TCGA-BLCA	4	4z122	89647574	90526559.5	19	8	56	73	23	0.000494687048770473	-0.217105263157895
TCGA-BLCA	4	4z123	90526559.5	92563548	19	11	36	146	27	0.347202151289742	-0.0430622009569378
TCGA-BLCA	4	4z124	92563548	95153548.5	19	11	60	120	29	0.00194663442727116	-0.148325358851675
TCGA-BLCA	4	4z125	95153548.5	97011751	19	6	36	68	10	0.000500094938074702	-0.228070175438597
TCGA-BLCA	4	4z126	97011751	98825295	19	13	60	137	50	0.369411723985048	-0.0404858299595142
TCGA-BLCA	4	4z127	98825295	98840913	19	0	0	0	0	1	NA
TCGA-BLCA	4	4z128	98840913	99190591	19	12	74	106	48	0.0223339853387146	-0.114035087719298
TCGA-BLCA	4	4z129	99190591	99640280.5	19	10	83	64	43	0.000538119868686584	-0.210526315789474
TCGA-BLCA	4	4z130	99640280.5	100352967	19	12	90	81	57	0.00733457163545936	-0.144736842105263
TCGA-BLCA	4	4z131	100352967	100558991	19	0	0	0	0	1	NA
TCGA-BLCA	4	4z132	100558991	100996248	19	4	20	53	3	0.00222674139530669	-0.223684210526316
TCGA-BLCA	4	4z133	100996248	101151330	19	0	0	0	0	1	NA
TCGA-BLCA	4	4z134	101151330	101500828	19	5	42	33	20	0.0111410345338798	-0.231578947368421
TCGA-BLCA	4	4z135	101500828	101691854.5	19	0	0	0	0	1	NA
TCGA-BLCA	4	4z136	101691854.5	102696391	19	7	35	72	26	0.34210646277637	-0.0676691729323308
TCGA-BLCA	4	4z137	102696391	102958232	19	10	42	88	60	0.394883647983905	0.0947368421052631
TCGA-BLCA	4	4z138	102958232	103354685	19	5	45	7	43	0.919604003896156	-0.0210526315789474
TCGA-BLCA	4	4z139	103354685	103402452	19	0	0	0	0	1	NA
TCGA-BLCA	4	4z140	103402452	104721957.5	19	9	32	95	44	0.624976246167951	0.0701754385964912
TCGA-BLCA	4	4z141	104721957.5	104743388	19	0	0	0	0	1	NA
TCGA-BLCA	4	4z142	104743388	105635184.5	19	14	59	151	56	0.814680704346974	-0.0112781954887218
TCGA-BLCA	4	4z143	105635184.5	106140872	19	6	35	30	49	0.533687242412835	0.12280701754386
TCGA-BLCA	4	4z144	106140872	106203415	19	0	0	0	0	1	NA
TCGA-BLCA	4	4z145	106203415	106545753	19	3	18	24	15	0.848958865403722	-0.0526315789473684
TCGA-BLCA	4	4z146	106545753	106818774	19	0	0	0	0	1	NA
TCGA-BLCA	4	4z147	106818774	107846236.5	19	5	30	29	36	1	0.0631578947368421
TCGA-BLCA	4	4z148	107846236.5	108288767	19	7	48	50	35	0.195852326001363	-0.0977443609022556
TCGA-BLCA	4	4z149	108288767	108995019	19	8	39	79	34	0.667340827273294	-0.0328947368421053
TCGA-BLCA	4	4z150	108995019	109216439	19	0	0	0	0	1	NA
TCGA-BLCA	4	4z151	109216439	109617024	19	10	53	92	45	0.473424865743308	-0.0421052631578947
TCGA-BLCA	4	4z152	109617024	110069349.5	19	12	71	82	75	1	0.0175438596491228
TCGA-BLCA	4	4z153	110069349.5	111197497.5	19	13	47	162	38	0.393733451171553	-0.0364372469635627
TCGA-BLCA	4	4z154	111197497.5	112485654.5	19	17	61	193	69	1	0.0247678018575851
TCGA-BLCA	4	4z155	112485654.5	113318505	19	24	69	329	58	0.337470537487721	-0.0241228070175439
TCGA-BLCA	4	4z156	113318505	115385897	19	9	54	96	21	0.000359669221024988	-0.192982456140351
TCGA-BLCA	4	4z157	115385897	117804896	19	15	18	232	35	0.139673747601579	0.0596491228070175
TCGA-BLCA	4	4z158	117804896	117872485	19	0	0	0	0	1	NA
TCGA-BLCA	4	4z159	117872485	118529681.5	19	7	32	76	25	0.479844273355295	-0.0526315789473684
TCGA-BLCA	4	4z160	118529681.5	119088904	19	10	74	92	24	1.48122868429863e-06	-0.263157894736842
TCGA-BLCA	4	4z161	119088904	119513024.5	19	12	78	106	44	0.00293209823902428	-0.149122807017544
TCGA-BLCA	4	4z162	119513024.5	120490573	19	8	36	88	28	0.419020680738798	-0.0526315789473684
TCGA-BLCA	4	4z163	120490573	121539086	19	12	55	149	24	0.00107467368719283	-0.135964912280702
TCGA-BLCA	4	4z164	121539086	121629641	19	0	0	0	0	1	NA
TCGA-BLCA	4	4z165	121629641	121911168.5	19	7	44	40	49	1	0.037593984962406
TCGA-BLCA	4	4z166	121911168.5	122537854	19	5	44	37	14	0.000282629264384935	-0.315789473684211
TCGA-BLCA	4	4z167	122537854	123034487	19	9	79	50	42	0.00112629665793505	-0.216374269005848
TCGA-BLCA	4	4z168	123034487	123251807	19	0	0	0	0	1	NA
TCGA-BLCA	4	4z169	123251807	123890661	19	5	35	50	10	0.000740937580746664	-0.263157894736842
TCGA-BLCA	4	4z170	123890661	123904067.5	19	0	0	0	0	1	NA
TCGA-BLCA	4	4z171	123904067.5	124902314	19	5	25	50	20	0.634826646603683	-0.0526315789473684
TCGA-BLCA	4	4z172	124902314	125014565.5	19	0	0	0	0	1	NA
TCGA-BLCA	4	4z173	125014565.5	126820635.5	19	5	17	75	3	0.00854154879475976	-0.147368421052632
TCGA-BLCA	4	4z174	126820635.5	128112500.5	19	13	65	99	83	0.633095555977924	0.0728744939271255
TCGA-BLCA	4	4z175	128112500.5	128684817.5	19	6	31	59	24	0.475440519975997	-0.0614035087719298
TCGA-BLCA	4	4z176	128684817.5	130960627.5	19	12	42	143	43	1	0.0043859649122807
TCGA-BLCA	4	4z177	130960627.5	133792949	19	12	63	140	25	0.000128735772181054	-0.166666666666667
TCGA-BLCA	4	4z178	133792949	135859792	19	14	35	210	21	0.102066071229803	-0.0526315789473684
TCGA-BLCA	4	4z179	135859792	137896220.5	19	16	45	246	13	0.000104313065528616	-0.105263157894737
TCGA-BLCA	4	4z180	137896220.5	138719559.5	19	9	20	135	16	0.726350730861611	-0.0233918128654971
TCGA-BLCA	4	4z181	138719559.5	139444863	19	14	68	124	74	1	0.0225563909774436
TCGA-BLCA	4	4z182	139444863	139890312	19	10	54	86	50	0.745232727915301	-0.0210526315789474
TCGA-BLCA	4	4z183	139890312	140018440	19	0	0	0	0	1	NA
TCGA-BLCA	4	4z184	140018440	140607147	19	10	58	75	57	0.957247250336978	-0.00526315789473684
TCGA-BLCA	4	4z185	140607147	140834594	19	6	27	72	15	0.119740984506012	-0.105263157894737
TCGA-BLCA	4	4z186	140834594	141067631	19	0	0	0	0	1	NA
TCGA-BLCA	4	4z187	141067631	141781845	19	8	61	70	21	3.06418098360571e-05	-0.263157894736842
TCGA-BLCA	4	4z188	141781845	142006212	19	0	0	0	0	1	NA
TCGA-BLCA	4	4z189	142006212	143016146.5	19	5	10	61	24	0.117185020622878	0.147368421052632
TCGA-BLCA	4	4z190	143016146.5	143041391	19	0	0	0	0	1	NA
TCGA-BLCA	4	4z191	143041391	144080065.5	19	17	120	158	45	1.05957502688406e-08	-0.232198142414861
TCGA-BLCA	4	4z192	144080065.5	144943352	19	7	38	78	17	0.0108282031433773	-0.157894736842105
TCGA-BLCA	4	4z193	144943352	144944735	19	0	0	0	0	1	NA
TCGA-BLCA	4	4z194	144944735	145305489.5	19	6	27	49	38	0.620993648875834	0.0964912280701754
TCGA-BLCA	4	4z195	145305489.5	145756547.5	19	10	43	107	40	0.839774621828583	-0.0157894736842105
TCGA-BLCA	4	4z196	145756547.5	146325194.5	19	11	52	123	34	0.072148449373432	-0.0861244019138756
TCGA-BLCA	4	4z197	146325194.5	147226132.5	19	7	15	99	19	1	0.0300751879699248
TCGA-BLCA	4	4z198	147226132.5	147317891	19	0	0	0	0	1	NA
TCGA-BLCA	4	4z199	147317891	148025846	19	14	77	152	37	0.000307172964122003	-0.150375939849624
TCGA-BLCA	4	4z200	148025846	148031928.5	19	0	0	0	0	1	NA
TCGA-BLCA	4	4z201	148031928.5	149781145	19	10	38	146	6	1.00802308062616e-05	-0.168421052631579
TCGA-BLCA	4	4z202	149781145	151199747	19	12	73	109	46	0.0168284200098128	-0.118421052631579
TCGA-BLCA	4	4z203	151199747	151203892	19	0	0	0	0	1	NA
TCGA-BLCA	4	4z204	151203892	151464827	19	8	34	93	25	0.336782444604343	-0.0592105263157895
TCGA-BLCA	4	4z205	151464827	151492991	19	0	0	0	0	1	NA
TCGA-BLCA	4	4z206	151492991	152245157.5	19	13	53	153	41	0.255033776668778	-0.048582995951417
TCGA-BLCA	4	4z207	152245157.5	152985281.5	19	16	76	152	76	0.963078876520563	0
TCGA-BLCA	4	4z208	152985281.5	153553257	19	7	40	61	32	0.435875559401	-0.0601503759398496
TCGA-BLCA	4	4z209	153553257	154189051	19	7	45	49	39	0.596612895333817	-0.0451127819548872
TCGA-BLCA	4	4z210	154189051	154944559	19	13	49	157	41	0.463928788502885	-0.0323886639676113
TCGA-BLCA	4	4z211	154944559	155005773	19	0	0	0	0	1	NA
TCGA-BLCA	4	4z212	155005773	155591219	19	10	20	156	14	0.485587224433337	-0.0315789473684211
TCGA-BLCA	4	4z213	155591219	156102224	19	7	50	33	50	1	0
TCGA-BLCA	4	4z214	156102224	156296228.5	19	0	0	0	0	1	NA
TCGA-BLCA	4	4z215	156296228.5	157693750	19	10	30	135	25	0.651464021197923	-0.0263157894736842
TCGA-BLCA	4	4z216	157693750	158412609.5	19	12	35	133	60	0.102891119813015	0.109649122807018
TCGA-BLCA	4	4z217	158412609.5	158958284.5	19	8	45	68	39	0.596612895333817	-0.0394736842105263
TCGA-BLCA	4	4z218	158958284.5	160959103.5	19	8	19	115	18	1	-0.00657894736842105
TCGA-BLCA	4	4z219	160959103.5	162636410	19	2	7	21	10	1	0.0789473684210526
TCGA-BLCA	4	4z220	162636410	162809443	19	0	0	0	0	1	NA
TCGA-BLCA	4	4z221	162809443	164060418.5	19	9	61	65	45	0.13896690325383	-0.0935672514619883
TCGA-BLCA	4	4z222	164060418.5	165031428	19	17	74	178	71	0.783064055605215	-0.00928792569659443
TCGA-BLCA	4	4z223	165031428	166131258	19	13	75	127	45	0.00822207821595061	-0.121457489878543
TCGA-BLCA	4	4z224	166131258	166199688.5	19	0	0	0	0	1	NA
TCGA-BLCA	4	4z225	166199688.5	167870472.5	19	3	9	38	10	1	0.0175438596491228
TCGA-BLCA	4	4z226	167870472.5	168071699	19	0	0	0	0	1	NA
TCGA-BLCA	4	4z227	168071699	168134147	19	2	7	21	10	1	0.0789473684210526
TCGA-BLCA	4	4z228	168134147	168216069	19	0	0	0	0	1	NA
TCGA-BLCA	4	4z229	168216069	168794376.5	19	7	30	70	33	1	0.0225563909774436
TCGA-BLCA	4	4z230	168794376.5	169426947	19	9	55	96	20	0.000153381781226174	-0.204678362573099
TCGA-BLCA	4	4z231	169426947	169467309	19	0	0	0	0	1	NA
TCGA-BLCA	4	4z232	169467309	169889317	19	5	40	26	29	0.250899707840804	-0.115789473684211
TCGA-BLCA	4	4z233	169889317	170892160	19	10	34	115	41	1	0.0368421052631579
TCGA-BLCA	4	4z234	170892160	172774620	19	5	14	72	9	0.529186447372281	-0.0526315789473684
TCGA-BLCA	4	4z235	172774620	173070245	19	0	0	0	0	1	NA
TCGA-BLCA	4	4z236	173070245	173732879	19	15	131	98	56	5.9960839309401e-08	-0.263157894736842
TCGA-BLCA	4	4z237	173732879	173765811.5	19	0	0	0	0	1	NA
TCGA-BLCA	4	4z238	173765811.5	175344857.5	19	16	135	125	44	2.32866288444992e-11	-0.299342105263158
TCGA-BLCA	4	4z239	175344857.5	176731174	19	10	79	84	27	1.33433063668435e-06	-0.273684210526316
TCGA-BLCA	4	4z240	176731174	180312227	19	11	44	115	50	1	0.0287081339712919
TCGA-BLCA	4	4z241	180312227	180775348	19	0	0	0	0	1	NA
TCGA-BLCA	4	4z242	180775348	182471612	19	8	19	116	17	0.977107318160652	-0.0131578947368421
TCGA-BLCA	4	4z243	182471612	182615834	19	0	0	0	0	1	NA
TCGA-BLCA	4	4z244	182615834	183281530	19	8	46	81	25	0.0223339853387146	-0.138157894736842
TCGA-BLCA	4	4z245	183281530	184146816.5	19	15	77	144	64	0.268445301626323	-0.0456140350877193
TCGA-BLCA	4	4z246	184146816.5	184155983	19	0	0	0	0	1	NA
TCGA-BLCA	4	4z247	184155983	184691873	19	15	92	105	88	0.696160569025369	-0.0140350877192982
TCGA-BLCA	4	4z248	184691873	185003919	19	9	33	89	49	0.38621374586533	0.0935672514619883
TCGA-BLCA	4	4z249	185003919	185290114.5	19	5	41	40	14	0.000850255270650262	-0.284210526315789
TCGA-BLCA	4	4z250	185290114.5	185292749	19	0	0	0	0	1	NA
TCGA-BLCA	4	4z251	185292749	185787943	19	12	113	77	38	2.786356071286e-09	-0.328947368421053
TCGA-BLCA	4	4z252	185787943	185814053.5	19	0	0	0	0	1	NA
TCGA-BLCA	4	4z253	185814053.5	186415299	19	12	113	88	27	1.54677463366233e-12	-0.37719298245614
TCGA-BLCA	4	4z254	186415299	187594924.5	19	12	27	170	31	1	0.0175438596491228
TCGA-BLCA	4	4z255	187594924.5	189333032.5	19	19	38	257	66	0.0736441694166979	0.0775623268698061
TCGA-BLCA	4	4z256	189333032.5	190277645	19	22	42	353	23	0.0329553491821861	-0.0454545454545455
TCGA-BLCA	5	5z1	-42172	568302	19	19	97	148	116	0.832817545699689	0.0526315789473684
TCGA-BLCA	5	5z2	568302	1248332	19	17	87	140	96	1	0.0278637770897833
TCGA-BLCA	5	5z3	1248332	3162321.5	19	29	104	335	112	1	0.014519056261343
TCGA-BLCA	5	5z4	3162321.5	5721473.5	19	18	39	265	38	1	-0.00292397660818713
TCGA-BLCA	5	5z5	5721473.5	5866729	19	0	0	0	0	1	NA
TCGA-BLCA	5	5z6	5866729	7024113	19	17	64	152	107	0.026839738770613	0.13312693498452
TCGA-BLCA	5	5z7	7024113	7078518	19	0	0	0	0	1	NA
TCGA-BLCA	5	5z8	7078518	8701849.5	19	21	62	263	74	0.959020838344258	0.0300751879699248
TCGA-BLCA	5	5z9	8701849.5	9980664	19	18	45	233	64	0.3809056926039	0.0555555555555556
TCGA-BLCA	5	5z10	9980664	10522091	19	27	61	354	98	0.0590115199849678	0.0721247563352826
TCGA-BLCA	5	5z11	10522091	12436070.5	19	12	38	171	19	0.0239515845760311	-0.0833333333333333
TCGA-BLCA	5	5z12	12436070.5	14362738.5	19	7	22	82	29	0.890473514040801	0.0526315789473684
TCGA-BLCA	5	5z13	14362738.5	14425000	19	0	0	0	0	1	NA
TCGA-BLCA	5	5z14	14425000	15191774	19	13	54	116	77	0.301734818898685	0.0931174089068826
TCGA-BLCA	5	5z15	15191774	15841003	19	3	19	36	2	0.00136133638869342	-0.298245614035088
TCGA-BLCA	5	5z16	15841003	15893793	19	0	0	0	0	1	NA
TCGA-BLCA	5	5z17	15893793	18998606	19	35	59	515	91	0.110186027763996	0.0481203007518797
TCGA-BLCA	5	5z18	18998606	22012026.5	19	16	36	216	52	0.424928761236582	0.0526315789473684
TCGA-BLCA	5	5z19	22012026.5	23703908	19	7	14	110	9	0.529186447372281	-0.037593984962406
TCGA-BLCA	5	5z20	23703908	26154661	19	18	45	263	34	0.274170260759216	-0.0321637426900585
TCGA-BLCA	5	5z21	26154661	29558340.5	19	19	9	320	32	0.00706138748510824	0.0637119113573407
TCGA-BLCA	5	5z22	29558340.5	31877816	19	17	56	212	55	0.961302899776591	-0.00309597523219814
TCGA-BLCA	5	5z23	31877816	32353742	19	10	61	95	34	0.00895876422774496	-0.142105263157895
TCGA-BLCA	5	5z24	32353742	32978218.5	19	7	38	61	34	0.753008609456397	-0.0300751879699248
TCGA-BLCA	5	5z25	32978218.5	33585268	19	7	20	64	49	0.0106018673840752	0.218045112781955
TCGA-BLCA	5	5z26	33585268	33813521	19	0	0	0	0	1	NA
TCGA-BLCA	5	5z27	33813521	34323467	19	12	37	115	76	0.00795339361008088	0.171052631578947
TCGA-BLCA	5	5z28	34323467	34647539	19	0	0	0	0	1	NA
TCGA-BLCA	5	5z29	34647539	34661599	19	3	9	22	26	0.0436194251177439	0.298245614035088
TCGA-BLCA	5	5z30	34661599	34748041.5	19	0	0	0	0	1	NA
TCGA-BLCA	5	5z31	34748041.5	35379955	19	10	43	78	69	0.133639672965461	0.136842105263158
TCGA-BLCA	5	5z32	35379955	35424216.5	19	0	0	0	0	1	NA
TCGA-BLCA	5	5z33	35424216.5	36445310	19	13	81	95	71	0.396893214185914	-0.0404858299595142
TCGA-BLCA	5	5z34	36445310	36446463	19	0	0	0	0	1	NA
TCGA-BLCA	5	5z35	36446463	36985131	19	8	35	74	43	0.977107318160652	0.0526315789473684
TCGA-BLCA	5	5z36	36985131	37880277.5	19	14	60	123	83	0.352595813294853	0.0864661654135338
TCGA-BLCA	5	5z37	37880277.5	38723179.5	19	16	64	215	25	9.16249056026597e-05	-0.128289473684211
TCGA-BLCA	5	5z38	38723179.5	39222431.5	19	7	40	72	21	0.0283156678008151	-0.142857142857143
TCGA-BLCA	5	5z39	39222431.5	40066155.5	19	6	47	37	30	0.0766559067426283	-0.149122807017544
TCGA-BLCA	5	5z40	40066155.5	41386033	19	12	114	67	47	2.27381875600276e-07	-0.293859649122807
TCGA-BLCA	5	5z41	41386033	42306021.5	19	9	57	75	39	0.0835835885367119	-0.105263157894737
TCGA-BLCA	5	5z42	42306021.5	43167792.5	19	20	141	160	79	2.49890968910481e-05	-0.163157894736842
TCGA-BLCA	5	5z43	43167792.5	44081502	19	20	110	114	156	0.0990854660449542	0.121052631578947
TCGA-BLCA	5	5z44	44081502	44131549.5	19	0	0	0	0	1	NA
TCGA-BLCA	5	5z45	44131549.5	46429607	19	12	66	134	28	0.000197252045918422	-0.166666666666667
TCGA-BLCA	5	5z46	46429607	50142139	19	0	0	0	0	1	NA
TCGA-BLCA	5	5z47	50142139	51690983	19	11	65	110	34	0.0031223722979068	-0.148325358851675
TCGA-BLCA	5	5z48	51690983	52939496	19	8	35	94	23	0.175100983305972	-0.0789473684210526
TCGA-BLCA	5	5z49	52939496	53305751	19	6	50	30	34	0.107852940942789	-0.140350877192982
TCGA-BLCA	5	5z50	53305751	53310032.5	19	0	0	0	0	1	NA
TCGA-BLCA	5	5z51	53310032.5	53999953.5	19	8	51	78	23	0.00251234365971279	-0.184210526315789
TCGA-BLCA	5	5z52	53999953.5	54947611	19	11	49	130	30	0.0496776982447491	-0.0909090909090909
TCGA-BLCA	5	5z53	54947611	55645285.5	19	19	111	121	129	0.963078876520563	0.0498614958448753
TCGA-BLCA	5	5z54	55645285.5	56431863.5	19	15	87	163	35	5.66929946192507e-06	-0.182456140350877
TCGA-BLCA	5	5z55	56431863.5	57070442	19	12	59	110	59	1	0
TCGA-BLCA	5	5z56	57070442	57756775.5	19	6	27	71	16	0.163798320519063	-0.0964912280701754
TCGA-BLCA	5	5z57	57756775.5	59616282	19	13	49	170	28	0.0272998744961295	-0.0850202429149798
TCGA-BLCA	5	5z58	59616282	60880256	19	13	56	140	51	0.670190418659363	-0.0202429149797571
TCGA-BLCA	5	5z59	60880256	61941167	19	16	95	138	71	0.0579288663213404	-0.0789473684210526
TCGA-BLCA	5	5z60	61941167	61948137	19	0	0	0	0	1	NA
TCGA-BLCA	5	5z61	61948137	62975791	19	9	49	90	32	0.0820204221267515	-0.0994152046783626
TCGA-BLCA	5	5z62	62975791	63039393	19	0	0	0	0	1	NA
TCGA-BLCA	5	5z63	63039393	64326229.5	19	3	20	36	1	0.000288993787656896	-0.333333333333333
TCGA-BLCA	5	5z64	64326229.5	65115267.5	19	8	68	58	26	3.77566753886296e-05	-0.276315789473684
TCGA-BLCA	5	5z65	65115267.5	65824085	19	11	65	56	88	0.395121085123503	0.110047846889952
TCGA-BLCA	5	5z66	65824085	65890291	19	0	0	0	0	1	NA
TCGA-BLCA	5	5z67	65890291	65996163	19	3	12	24	21	0.457593892009127	0.157894736842105
TCGA-BLCA	5	5z68	65996163	66050950	19	0	0	0	0	1	NA
TCGA-BLCA	5	5z69	66050950	66387489	19	3	7	33	17	0.221340923382592	0.175438596491228
TCGA-BLCA	5	5z70	66387489	66405036	19	0	0	0	0	1	NA
TCGA-BLCA	5	5z71	66405036	67427485	19	9	36	95	40	1	0.0233918128654971
TCGA-BLCA	5	5z72	67427485	68703742	19	16	67	163	74	1	0.0230263157894737
TCGA-BLCA	5	5z73	68703742	70432494	19	38	146	341	235	0.00136527007848056	0.123268698060942
TCGA-BLCA	5	5z74	70432494	71931767.5	19	23	72	278	87	0.857871394032651	0.034324942791762
TCGA-BLCA	5	5z75	71931767.5	71962013	19	0	0	0	0	1	NA
TCGA-BLCA	5	5z76	71962013	72475057	19	7	60	51	22	7.77930034022613e-05	-0.285714285714286
TCGA-BLCA	5	5z77	72475057	73182269.5	19	14	53	153	60	1	0.0263157894736842
TCGA-BLCA	5	5z78	73182269.5	74210601	19	13	66	97	84	0.641635029946859	0.0728744939271255
TCGA-BLCA	5	5z79	74210601	74898415.5	19	11	42	114	53	0.834337805442799	0.0526315789473684
TCGA-BLCA	5	5z80	74898415.5	75286603.5	19	9	43	97	31	0.216976125916432	-0.0701754385964912
TCGA-BLCA	5	5z81	75286603.5	76208293.5	19	17	79	157	87	1	0.0247678018575851
TCGA-BLCA	5	5z82	76208293.5	77436322	19	22	114	214	90	0.073787557736607	-0.0574162679425837
TCGA-BLCA	5	5z83	77436322	77437183	19	0	0	0	0	1	NA
TCGA-BLCA	5	5z84	77437183	78133161	19	7	34	61	38	1	0.0300751879699248
TCGA-BLCA	5	5z85	78133161	78149613	19	0	0	0	0	1	NA
TCGA-BLCA	5	5z86	78149613	78433154	19	4	16	21	39	0.0272222995592801	0.302631578947368
TCGA-BLCA	5	5z87	78433154	78573608	19	0	0	0	0	1	NA
TCGA-BLCA	5	5z88	78573608	78841258	19	4	21	44	11	0.155612633875707	-0.131578947368421
TCGA-BLCA	5	5z89	78841258	78917494	19	0	0	0	0	1	NA
TCGA-BLCA	5	5z90	78917494	79353511	19	10	86	83	21	1.70708715461418e-09	-0.342105263157895
TCGA-BLCA	5	5z91	79353511	79432677	19	0	0	0	0	1	NA
TCGA-BLCA	5	5z92	79432677	79753033.5	19	6	35	49	30	0.662984769548515	-0.043859649122807
TCGA-BLCA	5	5z93	79753033.5	80192220	19	6	42	30	42	1	0
TCGA-BLCA	5	5z94	80192220	80908257.5	19	22	96	217	105	1	0.0215311004784689
TCGA-BLCA	5	5z95	80908257.5	81801699	19	10	95	59	36	5.86378013952611e-07	-0.310526315789474
TCGA-BLCA	5	5z96	81801699	82676407.5	19	12	36	133	59	0.152101563835555	0.100877192982456
TCGA-BLCA	5	5z97	82676407.5	83376054.5	19	14	23	176	67	0.000282629264384935	0.165413533834586
TCGA-BLCA	5	5z98	83376054.5	83943847	19	5	13	55	27	0.168736590170526	0.147368421052632
TCGA-BLCA	5	5z99	83943847	84093990.5	19	0	0	0	0	1	NA
TCGA-BLCA	5	5z100	84093990.5	85506921.5	19	12	32	176	20	0.155612633875707	-0.0526315789473684
TCGA-BLCA	5	5z101	85506921.5	87103733	19	16	38	219	47	0.938578567583717	0.0296052631578947
TCGA-BLCA	5	5z102	87103733	87982292	19	7	24	83	26	1	0.0150375939849624
TCGA-BLCA	5	5z103	87982292	88076608	19	0	0	0	0	1	NA
TCGA-BLCA	5	5z104	88076608	89096544	19	12	66	125	37	0.00659419258674389	-0.12719298245614
TCGA-BLCA	5	5z105	89096544	89187148	19	0	0	0	0	1	NA
TCGA-BLCA	5	5z106	89187148	90780445.5	19	12	76	92	60	0.171065026229687	-0.0701754385964912
TCGA-BLCA	5	5z107	90780445.5	92492039	19	15	51	192	42	0.40460600777211	-0.0315789473684211
TCGA-BLCA	5	5z108	92492039	94339580	19	16	106	160	38	3.70355189192835e-08	-0.223684210526316
TCGA-BLCA	5	5z109	94339580	94397269	19	0	0	0	0	1	NA
TCGA-BLCA	5	5z110	94397269	95047969	19	10	54	91	45	0.411929341493891	-0.0473684210526316
TCGA-BLCA	5	5z111	95047969	95177806	19	0	0	0	0	1	NA
TCGA-BLCA	5	5z112	95177806	95672732.5	19	8	40	64	48	1	0.0526315789473684
TCGA-BLCA	5	5z113	95672732.5	96147106.5	19	16	101	134	69	0.0135357028741821	-0.105263157894737
TCGA-BLCA	5	5z114	96147106.5	96763737.5	19	5	28	53	14	0.0643549132003014	-0.147368421052632
TCGA-BLCA	5	5z115	96763737.5	98021306.5	19	22	86	238	94	1	0.0191387559808612
TCGA-BLCA	5	5z116	98021306.5	99222004	19	17	53	223	47	0.603434874046174	-0.0185758513931889
TCGA-BLCA	5	5z117	99222004	99475470.5	19	0	0	0	0	1	NA
TCGA-BLCA	5	5z118	99475470.5	101862953.5	19	21	84	246	69	0.212715628080961	-0.037593984962406
TCGA-BLCA	5	5z119	101862953.5	101947565	19	0	0	0	0	1	NA
TCGA-BLCA	5	5z120	101947565	102893178.5	19	9	30	92	49	0.214789822662131	0.111111111111111
TCGA-BLCA	5	5z121	102893178.5	102893825	19	0	0	0	0	1	NA
TCGA-BLCA	5	5z122	102893825	103335606.5	19	4	24	21	31	0.925489837306016	0.0921052631578947
TCGA-BLCA	5	5z123	103335606.5	105905105.5	19	12	27	162	39	0.545316065385187	0.0526315789473684
TCGA-BLCA	5	5z124	105905105.5	108053529.5	19	5	13	66	16	1	0.0315789473684211
TCGA-BLCA	5	5z125	108053529.5	108170587	19	0	0	0	0	1	NA
TCGA-BLCA	5	5z126	108170587	108954784	19	7	45	70	18	0.00175214890996539	-0.203007518796992
TCGA-BLCA	5	5z127	108954784	110157094	19	11	60	128	21	4.40415086987055e-05	-0.186602870813397
TCGA-BLCA	5	5z128	110157094	110631718	19	0	0	0	0	1	NA
TCGA-BLCA	5	5z129	110631718	110792165	19	3	25	24	8	0.0103515957578867	-0.298245614035088
TCGA-BLCA	5	5z130	110792165	110849853	19	0	0	0	0	1	NA
TCGA-BLCA	5	5z131	110849853	111403494	19	10	60	98	32	0.00601038212640266	-0.147368421052632
TCGA-BLCA	5	5z132	111403494	111407396.5	19	0	0	0	0	1	NA
TCGA-BLCA	5	5z133	111407396.5	111783313.5	19	5	20	54	21	1	0.0105263157894737
TCGA-BLCA	5	5z134	111783313.5	112499981	19	11	57	109	43	0.189041233142701	-0.0669856459330144
TCGA-BLCA	5	5z135	112499981	113137227	19	10	40	98	52	0.735445426560811	0.0631578947368421
TCGA-BLCA	5	5z136	113137227	113149865	19	0	0	0	0	1	NA
TCGA-BLCA	5	5z137	113149865	114361977.5	19	5	48	30	17	0.00035938599629595	-0.326315789473684
TCGA-BLCA	5	5z138	114361977.5	115452223.5	19	11	47	117	45	0.914509739136329	-0.00956937799043062
TCGA-BLCA	5	5z139	115452223.5	115454914	19	0	0	0	0	1	NA
TCGA-BLCA	5	5z140	115454914	115690155	19	6	47	27	40	0.529074203603844	-0.0614035087719298
TCGA-BLCA	5	5z141	115690155	115701789	19	0	0	0	0	1	NA
TCGA-BLCA	5	5z142	115701789	116261214.5	19	13	101	94	52	0.000100304763035354	-0.198380566801619
TCGA-BLCA	5	5z143	116261214.5	117852270	19	13	45	159	43	0.919604003896156	-0.00809716599190283
TCGA-BLCA	5	5z144	117852270	119211664.5	19	17	85	191	47	0.00126407386416625	-0.117647058823529
TCGA-BLCA	5	5z145	119211664.5	119798812	19	6	23	67	24	1	0.0087719298245614
TCGA-BLCA	5	5z146	119798812	120074630	19	0	0	0	0	1	NA
TCGA-BLCA	5	5z147	120074630	121281353	19	8	28	102	22	0.546338548515867	-0.0394736842105263
TCGA-BLCA	5	5z148	121281353	122577441	19	14	55	138	73	0.537220771959505	0.0676691729323308
TCGA-BLCA	5	5z149	122577441	123163189	19	11	96	77	36	4.16155641220344e-07	-0.287081339712919
TCGA-BLCA	5	5z150	123163189	123802375	19	7	29	75	29	1	0
TCGA-BLCA	5	5z151	123802375	123928593.5	19	0	0	0	0	1	NA
TCGA-BLCA	5	5z152	123928593.5	125672762	19	10	18	153	19	1	0.00526315789473684
TCGA-BLCA	5	5z153	125672762	127122926.5	19	15	74	122	89	0.874906700403241	0.0526315789473684
TCGA-BLCA	5	5z154	127122926.5	127780596.5	19	10	34	108	48	0.51971729960531	0.0736842105263158
TCGA-BLCA	5	5z155	127780596.5	128323749.5	19	4	21	37	18	0.85298730281011	-0.0394736842105263
TCGA-BLCA	5	5z156	128323749.5	128416841	19	0	0	0	0	1	NA
TCGA-BLCA	5	5z157	128416841	128785150	19	3	14	21	22	0.610531376978078	0.140350877192982
TCGA-BLCA	5	5z158	128785150	128879364.5	19	0	0	0	0	1	NA
TCGA-BLCA	5	5z159	128879364.5	130334725	19	9	45	100	26	0.039891525057841	-0.111111111111111
TCGA-BLCA	5	5z160	130334725	131537716	19	8	39	77	36	0.844798591686558	-0.0197368421052632
TCGA-BLCA	5	5z161	131537716	132118777.5	19	9	29	101	41	0.577892202437922	0.0701754385964912
TCGA-BLCA	5	5z162	132118777.5	132606550.5	19	16	120	79	105	0.245996824415158	-0.0493421052631579
TCGA-BLCA	5	5z163	132606550.5	132907627	19	13	81	67	99	0.764695650803434	0.0728744939271255
TCGA-BLCA	5	5z164	132907627	133516551.5	19	14	60	148	58	0.878958468850861	-0.0075187969924812
TCGA-BLCA	5	5z165	133516551.5	134098375.5	19	7	29	56	48	0.203871788658749	0.142857142857143
TCGA-BLCA	5	5z166	134098375.5	134480449.5	19	13	93	73	81	0.324098727949078	-0.048582995951417
TCGA-BLCA	5	5z167	134480449.5	135080286.5	19	26	208	179	107	6.83324704477497e-09	-0.204453441295547
TCGA-BLCA	5	5z168	135080286.5	135700145.5	19	11	44	127	38	0.595696988564169	-0.0287081339712919
TCGA-BLCA	5	5z169	135700145.5	136913467	19	23	38	354	45	1	0.0160183066361556
TCGA-BLCA	5	5z170	136913467	137961055	19	9	76	57	38	0.000608822435093279	-0.222222222222222
TCGA-BLCA	5	5z171	137961055	137975510	19	0	0	0	0	1	NA
TCGA-BLCA	5	5z172	137975510	138395806.5	19	15	90	102	93	1	0.0105263157894737
TCGA-BLCA	5	5z173	138395806.5	138943848.5	19	11	97	63	49	0.000100912642501681	-0.229665071770335
TCGA-BLCA	5	5z174	138943848.5	139919560	19	35	166	333	166	0.750790201273425	0
TCGA-BLCA	5	5z175	139919560	139940341	19	0	0	0	0	1	NA
TCGA-BLCA	5	5z176	139940341	140464668	19	14	134	55	77	7.75060950720589e-05	-0.214285714285714
TCGA-BLCA	5	5z177	140464668	140475231	19	0	0	0	0	1	NA
TCGA-BLCA	5	5z178	140475231	141008812.5	19	39	246	328	167	2.94693707967318e-05	-0.106612685560054
TCGA-BLCA	5	5z179	141008812.5	141454159	19	57	514	290	279	1.1025764894428e-18	-0.216989843028624
TCGA-BLCA	5	5z180	141454159	141751411	19	13	57	107	83	0.227853516611184	0.105263157894737
TCGA-BLCA	5	5z181	141751411	141754273	19	0	0	0	0	1	NA
TCGA-BLCA	5	5z182	141754273	142446577.5	19	16	124	106	74	0.000336664976051616	-0.164473684210526
TCGA-BLCA	5	5z183	142446577.5	143000292	19	6	53	39	22	0.000819413601664183	-0.271929824561404
TCGA-BLCA	5	5z184	143000292	143045424	19	0	0	0	0	1	NA
TCGA-BLCA	5	5z185	143045424	143782432.5	19	9	36	118	17	0.0197595188058259	-0.111111111111111
TCGA-BLCA	5	5z186	143782432.5	145117300	19	9	14	131	26	0.286386067188911	0.0701754385964912
TCGA-BLCA	5	5z187	145117300	146682147.5	19	26	57	330	107	0.00499006541303673	0.101214574898785
TCGA-BLCA	5	5z188	146682147.5	147318361.5	19	4	27	16	33	1	0.0789473684210526
TCGA-BLCA	5	5z189	147318361.5	147668290	19	3	22	20	15	0.401608821318718	-0.12280701754386
TCGA-BLCA	5	5z190	147668290	147733910	19	0	0	0	0	1	NA
TCGA-BLCA	5	5z191	147733910	147971117	19	8	23	55	74	3.45230098713798e-05	0.335526315789474
TCGA-BLCA	5	5z192	147971117	147973931	19	0	0	0	0	1	NA
TCGA-BLCA	5	5z193	147973931	148538598.5	19	13	73	128	46	0.0168284200098128	-0.109311740890688
TCGA-BLCA	5	5z194	148538598.5	149311117.5	19	11	57	95	57	1	0
TCGA-BLCA	5	5z195	149311117.5	149832746.5	19	15	103	105	77	0.0461020834022642	-0.0912280701754386
TCGA-BLCA	5	5z196	149832746.5	149860287	19	0	0	0	0	1	NA
TCGA-BLCA	5	5z197	149860287	150240124	19	13	70	101	76	1	0.0242914979757085
TCGA-BLCA	5	5z198	150240124	150541268	19	7	78	19	36	0.000153381781226174	-0.315789473684211
TCGA-BLCA	5	5z199	150541268	150543524	19	0	0	0	0	1	NA
TCGA-BLCA	5	5z200	150543524	150949374.5	19	8	99	15	38	4.16155641220344e-07	-0.401315789473684
TCGA-BLCA	5	5z201	150949374.5	151408647	19	13	86	138	23	6.83324704477497e-09	-0.255060728744939
TCGA-BLCA	5	5z202	151408647	152828455.5	19	20	123	147	110	0.304207974722447	-0.0342105263157895
TCGA-BLCA	5	5z203	152828455.5	152940019	19	0	0	0	0	1	NA
TCGA-BLCA	5	5z204	152940019	154589676	19	13	93	92	62	0.0132977211402793	-0.125506072874494
TCGA-BLCA	5	5z205	154589676	155210893	19	13	46	148	53	1	0.0283400809716599
TCGA-BLCA	5	5z206	155210893	155254807.5	19	0	0	0	0	1	NA
TCGA-BLCA	5	5z207	155254807.5	156249352	19	3	22	28	7	0.0176277546508289	-0.263157894736842
TCGA-BLCA	5	5z208	156249352	156627095	19	0	0	0	0	1	NA
TCGA-BLCA	5	5z209	156627095	157512991.5	19	17	119	137	67	0.000141889881343613	-0.160990712074303
TCGA-BLCA	5	5z210	157512991.5	158619252	19	22	88	293	37	1.04138139776669e-05	-0.12200956937799
TCGA-BLCA	5	5z211	158619252	158847617	19	0	0	0	0	1	NA
TCGA-BLCA	5	5z212	158847617	159601665	19	14	107	130	29	8.44383079057847e-11	-0.293233082706767
TCGA-BLCA	5	5z213	159601665	159769702	19	0	0	0	0	1	NA
TCGA-BLCA	5	5z214	159769702	160226171.5	19	9	43	77	51	1	0.0467836257309941
TCGA-BLCA	5	5z215	160226171.5	160768782.5	19	11	55	78	76	0.391432118554883	0.100478468899522
TCGA-BLCA	5	5z216	160768782.5	162609633	19	9	26	98	47	0.118040592753744	0.12280701754386
TCGA-BLCA	5	5z217	162609633	162719261	19	0	0	0	0	1	NA
TCGA-BLCA	5	5z218	162719261	165295391	19	12	35	133	60	0.102891119813015	0.109649122807018
TCGA-BLCA	5	5z219	165295391	167837416	19	11	29	160	20	0.301250094565377	-0.0430622009569378
TCGA-BLCA	5	5z220	167837416	168849783.5	19	14	65	131	70	1	0.018796992481203
TCGA-BLCA	5	5z221	168849783.5	169880052.5	19	7	52	54	27	0.00902943810648193	-0.18796992481203
TCGA-BLCA	5	5z222	169880052.5	170583922	19	12	96	95	37	6.98456734099445e-07	-0.258771929824561
TCGA-BLCA	5	5z223	170583922	170599524	19	0	0	0	0	1	NA
TCGA-BLCA	5	5z224	170599524	170978842	19	5	25	34	36	0.585710406586393	0.115789473684211
TCGA-BLCA	5	5z225	170978842	171074397.5	19	0	0	0	0	1	NA
TCGA-BLCA	5	5z226	171074397.5	171894652.5	19	11	25	143	41	0.273598037578603	0.076555023923445
TCGA-BLCA	5	5z227	171894652.5	172506768.5	19	7	43	59	31	0.216976125916432	-0.0902255639097744
TCGA-BLCA	5	5z228	172506768.5	172894591	19	13	65	160	22	1.28274795452166e-05	-0.174089068825911
TCGA-BLCA	5	5z229	172894591	173380745	19	15	64	147	74	1	0.0350877192982456
TCGA-BLCA	5	5z230	173380745	174185596	19	13	49	137	61	0.839774621828583	0.048582995951417
TCGA-BLCA	5	5z231	174185596	174211456.5	19	0	0	0	0	1	NA
TCGA-BLCA	5	5z232	174211456.5	175143122	19	11	23	130	56	0.00594937231206153	0.157894736842105
TCGA-BLCA	5	5z233	175143122	175931454.5	19	8	23	83	46	0.0622230124344382	0.151315789473684
TCGA-BLCA	5	5z234	175931454.5	176768360	19	29	137	269	145	1	0.014519056261343
TCGA-BLCA	5	5z235	176768360	177329415	19	12	75	68	85	1	0.043859649122807
TCGA-BLCA	5	5z236	177329415	177874514.5	19	25	157	138	180	0.977107318160652	0.0484210526315789
TCGA-BLCA	5	5z237	177874514.5	178410509	19	15	83	131	71	0.314109398904262	-0.0421052631578947
TCGA-BLCA	5	5z238	178410509	179202922.5	19	19	115	162	84	0.0227117308804874	-0.0858725761772853
TCGA-BLCA	5	5z239	179202922.5	179232034	19	0	0	0	0	1	NA
TCGA-BLCA	5	5z240	179232034	179951873.5	19	23	126	183	128	0.931946281787591	0.0045766590389016
TCGA-BLCA	5	5z241	179951873.5	180563091	19	13	74	116	57	0.14173393806265	-0.0688259109311741
TCGA-BLCA	5	5z242	180563091	181054285	19	13	65	105	77	0.977107318160652	0.048582995951417
TCGA-BLCA	5	5z243	181054285	181392522	19	18	64	182	96	0.133455703983091	0.0935672514619883
TCGA-BLCA	6	6z1	-29198	1354544	19	18	106	171	65	0.00174741760330202	-0.119883040935673
TCGA-BLCA	6	6z2	1354544	2499748	19	11	74	71	64	0.391432118554883	-0.0478468899521531
TCGA-BLCA	6	6z3	2499748	3540884.5	19	27	172	189	152	0.159410519341812	-0.0389863547758285
TCGA-BLCA	6	6z4	3540884.5	4547113.5	19	25	135	258	82	0.000259511854218989	-0.111578947368421
TCGA-BLCA	6	6z5	4547113.5	5652733.5	19	16	88	123	93	1	0.0164473684210526
TCGA-BLCA	6	6z6	5652733.5	6777346.5	19	16	91	148	65	0.0364693395166346	-0.0855263157894737
TCGA-BLCA	6	6z7	6777346.5	7436168.5	19	12	34	111	83	0.000488093907191265	0.214912280701754
TCGA-BLCA	6	6z8	7436168.5	7818805.5	19	8	31	65	56	0.0791142962254007	0.164473684210526
TCGA-BLCA	6	6z9	7818805.5	9640114.5	19	12	44	126	58	0.64821722309208	0.0614035087719298
TCGA-BLCA	6	6z10	9640114.5	9966232	19	0	0	0	0	1	NA
TCGA-BLCA	6	6z11	9966232	11029555	19	26	83	270	141	0.00685098301154707	0.117408906882591
TCGA-BLCA	6	6z12	11029555	11758432.5	19	14	74	154	38	0.0010620554889226	-0.135338345864662
TCGA-BLCA	6	6z13	11758432.5	12965430.5	19	10	66	83	41	0.0209697975745871	-0.131578947368421
TCGA-BLCA	6	6z14	12965430.5	13056345	19	0	0	0	0	1	NA
TCGA-BLCA	6	6z15	13056345	14497008	19	21	85	181	133	0.0341363878853494	0.120300751879699
TCGA-BLCA	6	6z16	14497008	15798920	19	10	27	115	48	0.126603635752748	0.110526315789474
TCGA-BLCA	6	6z17	15798920	15827950	19	0	0	0	0	1	NA
TCGA-BLCA	6	6z18	15827950	16345412	19	8	27	94	31	1	0.0263157894736842
TCGA-BLCA	6	6z19	16345412	16499859	19	0	0	0	0	1	NA
TCGA-BLCA	6	6z20	16499859	17191802	19	4	47	22	7	4.22789733520019e-07	-0.526315789473684
TCGA-BLCA	6	6z21	17191802	17830203	19	8	66	59	27	0.000125418460261344	-0.256578947368421
TCGA-BLCA	6	6z22	17830203	18522414	19	11	40	83	86	0.00226138424506896	0.220095693779904
TCGA-BLCA	6	6z23	18522414	18853068	19	0	0	0	0	1	NA
TCGA-BLCA	6	6z24	18853068	20127513.5	19	7	36	80	17	0.0197595188058259	-0.142857142857143
TCGA-BLCA	6	6z25	20127513.5	21186442	19	11	22	134	53	0.00851314690218159	0.148325358851675
TCGA-BLCA	6	6z26	21186442	21252731.5	19	0	0	0	0	1	NA
TCGA-BLCA	6	6z27	21252731.5	23220195.5	19	14	22	170	74	2.03774021234458e-05	0.195488721804511
TCGA-BLCA	6	6z28	23220195.5	24962149.5	19	22	63	204	151	1.76505151664226e-06	0.210526315789474
TCGA-BLCA	6	6z29	24962149.5	25689489	19	16	71	194	39	0.00351198150580752	-0.105263157894737
TCGA-BLCA	6	6z30	25689489	26303965	19	49	86	506	339	5.7299064599349e-27	0.271750805585392
TCGA-BLCA	6	6z31	26303965	26744788	19	15	96	72	117	0.726978977560722	0.0736842105263158
TCGA-BLCA	6	6z32	26744788	26865473	19	0	0	0	0	1	NA
TCGA-BLCA	6	6z33	26865473	27759802.5	19	29	67	257	227	2.87409545077674e-15	0.29038112522686
TCGA-BLCA	6	6z34	27759802.5	28557796.5	19	58	153	629	320	1.03536161061114e-09	0.151542649727768
TCGA-BLCA	6	6z35	28557796.5	29332526	19	28	40	358	134	3.83531554882534e-09	0.176691729323308
TCGA-BLCA	6	6z36	29332526	29342733	19	0	0	0	0	1	NA
TCGA-BLCA	6	6z37	29342733	29880767.5	19	34	160	378	108	0.000878863488912543	-0.0804953560371517
TCGA-BLCA	6	6z38	29880767.5	30306094	19	34	133	328	185	0.0917962139139629	0.0804953560371517
TCGA-BLCA	6	6z39	30306094	30640335.5	19	20	98	138	144	0.0710637819539212	0.121052631578947
TCGA-BLCA	6	6z40	30640335.5	31031962	19	28	150	197	185	0.498161906574497	0.0657894736842105
TCGA-BLCA	6	6z41	31031962	31468274	19	28	131	231	170	0.293013274414948	0.0733082706766917
TCGA-BLCA	6	6z42	31468274	31469471	19	0	0	0	0	1	NA
TCGA-BLCA	6	6z43	31469471	31711130	19	30	190	187	193	0.826898559388228	0.00526315789473684
TCGA-BLCA	6	6z44	31711130	31993830	19	31	182	125	282	0.00136127601170757	0.169779286926995
TCGA-BLCA	6	6z45	31993830	32348565.5	19	23	176	164	97	1.12914183192601e-06	-0.180778032036613
TCGA-BLCA	6	6z46	32348565.5	32644029.5	19	9	72	57	42	0.00700411009385072	-0.175438596491228
TCGA-BLCA	6	6z47	32644029.5	32918743	19	16	106	105	93	0.296602926026637	-0.0427631578947368
TCGA-BLCA	6	6z48	32918743	33168641	19	12	96	81	51	0.000271217307284702	-0.197368421052632
TCGA-BLCA	6	6z49	33168641	33848667	19	37	186	248	269	0.0131129315154119	0.118065433854908
TCGA-BLCA	6	6z50	33848667	34566494.5	19	15	76	122	87	1	0.0385964912280702
TCGA-BLCA	6	6z51	34566494.5	35109829.5	19	14	65	125	76	1	0.0413533834586466
TCGA-BLCA	6	6z52	35109829.5	35778805.5	19	22	153	194	71	4.50200095017318e-08	-0.196172248803828
TCGA-BLCA	6	6z53	35778805.5	36290044	19	11	59	58	92	0.0961355385005677	0.157894736842105
TCGA-BLCA	6	6z54	36290044	36717430	19	16	82	167	55	0.0231433224232602	-0.0888157894736842
TCGA-BLCA	6	6z55	36717430	37130758.5	19	10	81	67	42	0.000652315250654264	-0.205263157894737
TCGA-BLCA	6	6z56	37130758.5	37557498	19	11	63	94	52	0.32678486810724	-0.0526315789473684
TCGA-BLCA	6	6z57	37557498	38344483	19	8	39	98	15	0.00307921097685338	-0.157894736842105
TCGA-BLCA	6	6z58	38344483	39519979	19	13	62	116	69	1	0.0283400809716599
TCGA-BLCA	6	6z59	39519979	40465908	19	11	59	105	45	0.194780769775781	-0.0669856459330144
TCGA-BLCA	6	6z60	40465908	41592751.5	19	24	84	250	122	0.1198515527694	0.0833333333333333
TCGA-BLCA	6	6z61	41592751.5	42315191	19	23	124	193	120	0.651464021197923	-0.0091533180778032
TCGA-BLCA	6	6z62	42315191	42351951	19	0	0	0	0	1	NA
TCGA-BLCA	6	6z63	42351951	42813288	19	8	64	52	36	0.00797426793201584	-0.184210526315789
TCGA-BLCA	6	6z64	42813288	43269687	19	23	162	92	183	1	0.0480549199084668
TCGA-BLCA	6	6z65	43269687	43828072	19	25	135	176	164	0.629021372042593	0.0610526315789474
TCGA-BLCA	6	6z66	43828072	43885382	19	0	0	0	0	1	NA
TCGA-BLCA	6	6z67	43885382	44689311	19	21	67	198	134	0.000366238618141097	0.167919799498747
TCGA-BLCA	6	6z68	44689311	44725144	19	0	0	0	0	1	NA
TCGA-BLCA	6	6z69	44725144	45775555	19	9	22	112	37	0.275206393246996	0.087719298245614
TCGA-BLCA	6	6z70	45775555	46030990	19	0	0	0	0	1	NA
TCGA-BLCA	6	6z71	46030990	46254087	19	5	61	10	24	0.000152804381399638	-0.389473684210526
TCGA-BLCA	6	6z72	46254087	46348350.5	19	0	0	0	0	1	NA
TCGA-BLCA	6	6z73	46348350.5	46777274	19	8	73	50	29	3.11958295307067e-05	-0.289473684210526
TCGA-BLCA	6	6z74	46777274	47152444	19	4	31	23	22	0.316565597979728	-0.118421052631579
TCGA-BLCA	6	6z75	47152444	47250867	19	0	0	0	0	1	NA
TCGA-BLCA	6	6z76	47250867	47423257.5	19	2	9	19	10	1	0.0263157894736842
TCGA-BLCA	6	6z77	47423257.5	48458333	19	13	39	149	59	0.27427423317207	0.0809716599190283
TCGA-BLCA	6	6z78	48458333	51161896.5	19	25	93	319	63	0.0166086319857385	-0.0631578947368421
TCGA-BLCA	6	6z79	51161896.5	52679885	19	16	94	135	75	0.128389927135127	-0.0625
TCGA-BLCA	6	6z80	52679885	53307169.5	19	21	75	235	89	0.941629204861513	0.0350877192982456
TCGA-BLCA	6	6z81	53307169.5	54193792.5	19	19	93	152	116	0.61200876658703	0.0637119113573407
TCGA-BLCA	6	6z82	54193792.5	55453341.5	19	9	22	106	43	0.0853291985865438	0.12280701754386
TCGA-BLCA	6	6z83	55453341.5	56619048	19	7	54	72	7	1.77526695882186e-08	-0.353383458646617
TCGA-BLCA	6	6z84	56619048	56760565	19	0	0	0	0	1	NA
TCGA-BLCA	6	6z85	56760565	57129585	19	9	64	54	53	0.328382406807571	-0.064327485380117
TCGA-BLCA	6	6z86	57129585	58749412	19	17	87	166	70	0.162329149153517	-0.0526315789473684
TCGA-BLCA	6	6z87	58749412	60020510	19	0	0	0	0	1	NA
TCGA-BLCA	6	6z88	60020510	64555816	19	22	103	260	55	0.000165550129937948	-0.114832535885167
TCGA-BLCA	6	6z89	64555816	67673294.5	19	7	26	81	26	1	0
TCGA-BLCA	6	6z90	67673294.5	70160717	19	9	72	78	21	4.77363833796653e-07	-0.298245614035088
TCGA-BLCA	6	6z91	70160717	70834856	19	12	61	103	64	1	0.0131578947368421
TCGA-BLCA	6	6z92	70834856	70845770.5	19	0	0	0	0	1	NA
TCGA-BLCA	6	6z93	70845770.5	72188685	19	14	126	108	32	2.83003717428938e-13	-0.353383458646617
TCGA-BLCA	6	6z94	72188685	72243816	19	0	0	0	0	1	NA
TCGA-BLCA	6	6z95	72243816	74446490.5	19	32	158	335	115	0.00566352007756254	-0.0707236842105263
TCGA-BLCA	6	6z96	74446490.5	75392810.5	19	10	35	99	56	0.1992115599699	0.110526315789474
TCGA-BLCA	6	6z97	75392810.5	77403665	19	18	64	219	59	0.667340827273294	-0.0146198830409357
TCGA-BLCA	6	6z98	77403665	79328389.5	19	12	60	117	51	0.423014045315696	-0.0394736842105263
TCGA-BLCA	6	6z99	79328389.5	79877402.5	19	9	56	84	31	0.0121826969601947	-0.146198830409357
TCGA-BLCA	6	6z100	79877402.5	80805966	19	12	66	68	94	0.232518503419975	0.12280701754386
TCGA-BLCA	6	6z101	80805966	81415592	19	0	0	0	0	1	NA
TCGA-BLCA	6	6z102	81415592	82088862	19	10	40	120	30	0.305427262661565	-0.0526315789473684
TCGA-BLCA	6	6z103	82088862	82112208	19	0	0	0	0	1	NA
TCGA-BLCA	6	6z104	82112208	82461438	19	4	18	41	17	1	-0.0131578947368421
TCGA-BLCA	6	6z105	82461438	82726642	19	0	0	0	0	1	NA
TCGA-BLCA	6	6z106	82726642	83790660.5	19	11	67	70	72	1	0.0239234449760766
TCGA-BLCA	6	6z107	83790660.5	84967686	19	11	63	81	65	1	0.00956937799043062
TCGA-BLCA	6	6z108	84967686	85067895	19	0	0	0	0	1	NA
TCGA-BLCA	6	6z109	85067895	86303433	19	18	80	212	50	0.0103987436712412	-0.087719298245614
TCGA-BLCA	6	6z110	86303433	87382407	19	17	45	201	77	0.0569485655893724	0.0990712074303405
TCGA-BLCA	6	6z111	87382407	88349011	19	14	52	140	74	0.322260145979683	0.0827067669172932
TCGA-BLCA	6	6z112	88349011	89455655.5	19	18	108	158	76	0.0162740273718638	-0.0935672514619883
TCGA-BLCA	6	6z113	89455655.5	90207006.5	19	13	27	173	47	0.152101563835555	0.0809716599190283
TCGA-BLCA	6	6z114	90207006.5	91915135	19	9	26	122	23	0.853534565730792	-0.0175438596491228
TCGA-BLCA	6	6z115	91915135	94909440	19	11	26	175	8	0.00711768583350729	-0.0861244019138756
TCGA-BLCA	6	6z116	94909440	95219272	19	0	0	0	0	1	NA
TCGA-BLCA	6	6z117	95219272	96149275.5	19	5	17	42	36	0.0810890298364987	0.2
TCGA-BLCA	6	6z118	96149275.5	96743266	19	5	35	41	19	0.0555016288150897	-0.168421052631579
TCGA-BLCA	6	6z119	96743266	97948514.5	19	6	37	43	34	0.847345842261845	-0.0263157894736842
TCGA-BLCA	6	6z120	97948514.5	99262403	19	7	23	91	19	0.737597923915015	-0.0300751879699248
TCGA-BLCA	6	6z121	99262403	100302163.5	19	18	82	161	99	0.829396411334505	0.0497076023391813
TCGA-BLCA	6	6z122	100302163.5	102726191	19	9	24	96	51	0.0283152659915831	0.157894736842105
TCGA-BLCA	6	6z123	102726191	103366285	19	0	0	0	0	1	NA
TCGA-BLCA	6	6z124	103366285	105038877.5	19	8	9	115	28	0.0240458563710102	0.125
TCGA-BLCA	6	6z125	105038877.5	105876323	19	9	58	64	49	0.420080659462932	-0.0526315789473684
TCGA-BLCA	6	6z126	105876323	105911661	19	0	0	0	0	1	NA
TCGA-BLCA	6	6z127	105911661	106668999	19	14	53	136	77	0.259184080709159	0.0902255639097744
TCGA-BLCA	6	6z128	106668999	107211029.5	19	7	26	59	48	0.0974521023440104	0.165413533834586
TCGA-BLCA	6	6z129	107211029.5	107762267.5	19	5	50	30	15	5.35072803531976e-05	-0.368421052631579
TCGA-BLCA	6	6z130	107762267.5	108144684.5	19	10	36	111	43	1	0.0368421052631579
TCGA-BLCA	6	6z131	108144684.5	108684969.5	19	15	51	178	56	1	0.0175438596491228
TCGA-BLCA	6	6z132	108684969.5	109227135.5	19	12	42	108	78	0.0223339853387146	0.157894736842105
TCGA-BLCA	6	6z133	109227135.5	109758917	19	13	65	96	86	0.483754893353279	0.0850202429149798
TCGA-BLCA	6	6z134	109758917	110580354	19	9	53	72	46	0.537220771959505	-0.0409356725146199
TCGA-BLCA	6	6z135	110580354	111331452.5	19	21	51	220	128	4.87953126201592e-06	0.192982456140351
TCGA-BLCA	6	6z136	111331452.5	111977961.5	19	10	87	52	51	0.00273283730350677	-0.189473684210526
TCGA-BLCA	6	6z137	111977961.5	113116551.5	19	16	95	159	50	0.000252351103339358	-0.148026315789474
TCGA-BLCA	6	6z138	113116551.5	113936919.5	19	11	47	90	72	0.183908401431435	0.119617224880383
TCGA-BLCA	6	6z139	113936919.5	114681582	19	8	20	91	41	0.0715484346383727	0.138157894736842
TCGA-BLCA	6	6z140	114681582	115943363	19	0	0	0	0	1	NA
TCGA-BLCA	6	6z141	115943363	116366734	19	9	62	59	50	0.27920284377616	-0.0701754385964912
TCGA-BLCA	6	6z142	116366734	116369029	19	0	0	0	0	1	NA
TCGA-BLCA	6	6z143	116369029	116961748	19	15	95	121	69	0.039748242877992	-0.0912280701754386
TCGA-BLCA	6	6z144	116961748	117071385	19	0	0	0	0	1	NA
TCGA-BLCA	6	6z145	117071385	118226983.5	19	11	39	101	69	0.055608861542154	0.143540669856459
TCGA-BLCA	6	6z146	118226983.5	118333987	19	0	0	0	0	1	NA
TCGA-BLCA	6	6z147	118333987	118733796.5	19	5	46	41	8	1.64789652963799e-06	-0.4
TCGA-BLCA	6	6z148	118733796.5	119103633.5	19	5	11	58	26	0.103930238731642	0.157894736842105
TCGA-BLCA	6	6z149	119103633.5	120398199.5	19	5	29	52	14	0.0483859805384199	-0.157894736842105
TCGA-BLCA	6	6z150	120398199.5	122129157	19	11	28	155	26	0.960800179873151	-0.00956937799043062
TCGA-BLCA	6	6z151	122129157	123720617	19	15	91	97	97	1	0.0210526315789474
TCGA-BLCA	6	6z152	123720617	125559768	19	7	50	35	48	0.906052828052226	-0.0150375939849624
TCGA-BLCA	6	6z153	125559768	126537512	19	10	60	82	48	0.274970553279282	-0.0631578947368421
TCGA-BLCA	6	6z154	126537512	127787193.5	19	21	99	250	50	8.40464051574854e-05	-0.12280701754386
TCGA-BLCA	6	6z155	127787193.5	128733765.5	19	7	26	84	23	0.853534565730792	-0.0225563909774436
TCGA-BLCA	6	6z156	128733765.5	129298050	19	3	23	18	16	0.411929341493891	-0.12280701754386
TCGA-BLCA	6	6z157	129298050	130584980	19	11	43	108	58	0.572297055629616	0.0717703349282297
TCGA-BLCA	6	6z158	130584980	130596570	19	0	0	0	0	1	NA
TCGA-BLCA	6	6z159	130596570	131521101.5	19	5	41	48	6	2.61454502936764e-06	-0.368421052631579
TCGA-BLCA	6	6z160	131521101.5	132201948.5	19	16	117	147	40	2.01903573315025e-09	-0.253289473684211
TCGA-BLCA	6	6z161	132201948.5	132680026	19	10	35	139	16	0.0178067099797455	-0.1
TCGA-BLCA	6	6z162	132680026	133340031	19	16	98	136	70	0.0285386970978217	-0.0921052631578947
TCGA-BLCA	6	6z163	133340031	134093104.5	19	10	72	94	24	3.13370129173985e-06	-0.252631578947368
TCGA-BLCA	6	6z164	134093104.5	134802611.5	19	13	32	182	33	1	0.00404858299595142
TCGA-BLCA	6	6z165	134802611.5	135722589.5	19	14	57	147	62	1	0.018796992481203
TCGA-BLCA	6	6z166	135722589.5	136510671	19	11	40	113	56	0.47896130995154	0.076555023923445
TCGA-BLCA	6	6z167	136510671	136948240.5	19	10	40	63	87	0.00178187096541954	0.247368421052632
TCGA-BLCA	6	6z168	136948240.5	137519311	19	7	25	66	42	0.229132200783697	0.12781954887218
TCGA-BLCA	6	6z169	137519311	137970536	19	8	41	76	35	0.59082827691221	-0.0394736842105263
TCGA-BLCA	6	6z170	137970536	138311011	19	4	10	38	28	0.0395060583816304	0.236842105263158
TCGA-BLCA	6	6z171	138311011	138851077	19	11	45	87	77	0.0569485655893724	0.15311004784689
TCGA-BLCA	6	6z172	138851077	140275065	19	15	85	151	49	0.00242543576826989	-0.126315789473684
TCGA-BLCA	6	6z173	140275065	140368940.5	19	0	0	0	0	1	NA
TCGA-BLCA	6	6z174	140368940.5	142469871.5	19	12	39	124	65	0.108737153821386	0.114035087719298
TCGA-BLCA	6	6z175	142469871.5	142475801	19	0	0	0	0	1	NA
TCGA-BLCA	6	6z176	142475801	143199599.5	19	9	58	58	55	0.816218481154122	-0.0175438596491228
TCGA-BLCA	6	6z177	143199599.5	143935831.5	19	18	57	169	116	0.00076010835645184	0.172514619883041
TCGA-BLCA	6	6z178	143935831.5	145017585	19	12	77	120	31	2.22077110219556e-05	-0.201754385964912
TCGA-BLCA	6	6z179	145017585	145219921	19	0	0	0	0	1	NA
TCGA-BLCA	6	6z180	145219921	146271124	19	9	73	55	43	0.00743038065088659	-0.175438596491228
TCGA-BLCA	6	6z181	146271124	146335927	19	0	0	0	0	1	NA
TCGA-BLCA	6	6z182	146335927	147882149	19	14	63	168	35	0.00745636585985817	-0.105263157894737
TCGA-BLCA	6	6z183	147882149	148856006	19	8	34	101	17	0.0353991564732082	-0.111842105263158
TCGA-BLCA	6	6z184	148856006	148859430	19	0	0	0	0	1	NA
TCGA-BLCA	6	6z185	148859430	149328889	19	6	15	91	8	0.29411138768505	-0.0614035087719298
TCGA-BLCA	6	6z186	149328889	149683296.5	19	12	90	78	60	0.0151430626673595	-0.131578947368421
TCGA-BLCA	6	6z187	149683296.5	150238565	19	25	95	182	198	2.80085618560345e-06	0.216842105263158
TCGA-BLCA	6	6z188	150238565	150266738	19	0	0	0	0	1	NA
TCGA-BLCA	6	6z189	150266738	150997639.5	19	11	39	111	59	0.27427423317207	0.0956937799043062
TCGA-BLCA	6	6z190	150997639.5	151976840	19	17	103	142	78	0.0553888984255746	-0.0773993808049536
TCGA-BLCA	6	6z191	151976840	152097362.5	19	0	0	0	0	1	NA
TCGA-BLCA	6	6z192	152097362.5	153839687.5	19	18	100	189	53	0.000185725329800257	-0.137426900584795
TCGA-BLCA	6	6z193	153839687.5	155565899	19	19	86	215	60	0.0324865831783802	-0.07202216066482
TCGA-BLCA	6	6z194	155565899	156578823	19	0	0	0	0	1	NA
TCGA-BLCA	6	6z195	156578823	157209916	19	6	35	60	19	0.0555016288150897	-0.140350877192982
TCGA-BLCA	6	6z196	157209916	157852891.5	19	8	59	62	31	0.00556540281179834	-0.184210526315789
TCGA-BLCA	6	6z197	157852891.5	158340701	19	11	40	108	61	0.246890955926648	0.100478468899522
TCGA-BLCA	6	6z198	158340701	158688408.5	19	8	33	79	40	1	0.0460526315789474
TCGA-BLCA	6	6z199	158688408.5	159312062.5	19	15	78	129	78	0.959609169269373	0
TCGA-BLCA	6	6z200	159312062.5	159853469.5	19	14	84	103	79	0.651464021197923	-0.018796992481203
TCGA-BLCA	6	6z201	159853469.5	160434268.5	19	8	48	63	41	0.53009794066917	-0.0460526315789474
TCGA-BLCA	6	6z202	160434268.5	161443701	19	14	106	130	30	2.59568535455083e-10	-0.285714285714286
TCGA-BLCA	6	6z203	161443701	162482032	19	0	0	0	0	1	NA
TCGA-BLCA	6	6z204	162482032	164354794	19	14	69	179	18	2.07788260075499e-07	-0.191729323308271
TCGA-BLCA	6	6z205	164354794	164468722	19	0	0	0	0	1	NA
TCGA-BLCA	6	6z206	164468722	166526488.5	19	20	55	259	66	0.962911876709562	0.0289473684210526
TCGA-BLCA	6	6z207	166526488.5	167531890	19	20	67	234	79	0.990116528771512	0.0315789473684211
TCGA-BLCA	6	6z208	167531890	168164014	19	11	66	115	28	0.000197252045918422	-0.181818181818182
TCGA-BLCA	6	6z209	168164014	168926902	19	9	38	119	14	0.00257497658795829	-0.140350877192982
TCGA-BLCA	6	6z210	168926902	169577271	19	10	43	72	75	0.0503195956096302	0.168421052631579
TCGA-BLCA	6	6z211	169577271	169676334	19	0	0	0	0	1	NA
TCGA-BLCA	6	6z212	169676334	169835835	19	11	54	61	94	0.0247228137074464	0.191387559808612
TCGA-BLCA	6	6z213	169835835	170038176	19	0	0	0	0	1	NA
TCGA-BLCA	6	6z214	170038176	170886023	19	15	74	137	74	0.969469313563888	0
TCGA-BLCA	7	7z1	-112770	1110234	19	28	140	262	130	0.401608821318718	-0.018796992481203
TCGA-BLCA	7	7z2	1110234	2035914.5	19	17	80	120	123	0.0563645187302776	0.13312693498452
TCGA-BLCA	7	7z3	2035914.5	2159909	19	0	0	0	0	1	NA
TCGA-BLCA	7	7z4	2159909	2595461.5	19	13	46	89	112	3.77566753886296e-05	0.267206477732794
TCGA-BLCA	7	7z5	2595461.5	3949679	19	14	71	109	86	0.851533319732734	0.056390977443609
TCGA-BLCA	7	7z6	3949679	4589003	19	0	0	0	0	1	NA
TCGA-BLCA	7	7z7	4589003	5347098	19	18	56	195	91	0.0629995697837082	0.10233918128655
TCGA-BLCA	7	7z8	5347098	5802449.5	19	15	53	126	106	0.0018723408791403	0.185964912280702
TCGA-BLCA	7	7z9	5802449.5	6242692	19	16	27	156	121	6.86725318034715e-11	0.309210526315789
TCGA-BLCA	7	7z10	6242692	6790439.5	19	18	99	84	159	0.0113408807848671	0.175438596491228
TCGA-BLCA	7	7z11	6790439.5	7414680.5	19	13	25	167	55	0.0160972034957597	0.121457489878543
TCGA-BLCA	7	7z12	7414680.5	7457957	19	0	0	0	0	1	NA
TCGA-BLCA	7	7z13	7457957	7820470	19	9	51	37	83	0.0776940700872551	0.187134502923977
TCGA-BLCA	7	7z14	7820470	7824546.5	19	0	0	0	0	1	NA
TCGA-BLCA	7	7z15	7824546.5	9402417.5	19	13	37	96	114	3.41801520634619e-07	0.311740890688259
TCGA-BLCA	7	7z16	9402417.5	11614124.5	19	11	33	122	54	0.180662071176221	0.100478468899522
TCGA-BLCA	7	7z17	11614124.5	13612037	19	16	63	143	98	0.084738924434016	0.115131578947368
TCGA-BLCA	7	7z18	13612037	16025652.5	19	15	95	156	34	1.99079424504348e-07	-0.214035087719298
TCGA-BLCA	7	7z19	16025652.5	17466888	19	23	135	169	133	0.726350730861611	-0.0045766590389016
TCGA-BLCA	7	7z20	17466888	18960376.5	19	8	28	78	46	0.227853516611184	0.118421052631579
TCGA-BLCA	7	7z21	18960376.5	19910427.5	19	10	62	102	26	0.000283645150287771	-0.189473684210526
TCGA-BLCA	7	7z22	19910427.5	21029728.5	19	16	100	129	75	0.0526126626275082	-0.0822368421052632
TCGA-BLCA	7	7z23	21029728.5	22434571.5	19	9	44	93	34	0.323953568765855	-0.0584795321637427
TCGA-BLCA	7	7z24	22434571.5	22948011.5	19	12	136	60	32	4.0317058882006e-15	-0.456140350877193
TCGA-BLCA	7	7z25	22948011.5	23381032	19	9	48	34	89	0.0137406042701853	0.239766081871345
TCGA-BLCA	7	7z26	23381032	23901538	19	16	29	163	112	6.35271601288289e-09	0.273026315789474
TCGA-BLCA	7	7z27	23901538	24033689.5	19	0	0	0	0	1	NA
TCGA-BLCA	7	7z28	24033689.5	24832353.5	19	6	19	73	22	1	0.0263157894736842
TCGA-BLCA	7	7z29	24832353.5	25506851	19	7	33	61	39	1	0.0451127819548872
TCGA-BLCA	7	7z30	25506851	25524933.5	19	0	0	0	0	1	NA
TCGA-BLCA	7	7z31	25524933.5	26779990.5	19	15	84	83	118	0.189728304646628	0.119298245614035
TCGA-BLCA	7	7z32	26779990.5	26860853	19	0	0	0	0	1	NA
TCGA-BLCA	7	7z33	26860853	27435506.5	19	48	228	492	192	0.0328247540720277	-0.0394736842105263
TCGA-BLCA	7	7z34	27435506.5	27910625	19	6	28	59	27	1	-0.0087719298245614
TCGA-BLCA	7	7z35	27910625	28019262	19	0	0	0	0	1	NA
TCGA-BLCA	7	7z36	28019262	28398278	19	5	50	38	7	1.06170875151419e-07	-0.452631578947368
TCGA-BLCA	7	7z37	28398278	28628494	19	0	0	0	0	1	NA
TCGA-BLCA	7	7z38	28628494	29665527.5	19	14	78	132	56	0.061294430394524	-0.0827067669172932
TCGA-BLCA	7	7z39	29665527.5	30326097	19	15	76	125	84	1	0.0280701754385965
TCGA-BLCA	7	7z40	30326097	31600393	19	23	156	155	126	0.0453303966407826	-0.068649885583524
TCGA-BLCA	7	7z41	31600393	32611997.5	19	6	21	18	75	8.48264998983735e-06	0.473684210526316
TCGA-BLCA	7	7z42	32611997.5	34056917	19	25	112	233	130	0.967984115119062	0.0378947368421053
TCGA-BLCA	7	7z43	34056917	35477471.5	19	13	38	140	69	0.0428061352147549	0.125506072874494
TCGA-BLCA	7	7z44	35477471.5	35608752	19	0	0	0	0	1	NA
TCGA-BLCA	7	7z45	35608752	36132010.5	19	12	58	132	38	0.0553801580507226	-0.087719298245614
TCGA-BLCA	7	7z46	36132010.5	36958614	19	16	48	210	46	0.911433557292924	-0.00657894736842105
TCGA-BLCA	7	7z47	36958614	37752526.5	19	7	36	75	22	0.106722860985282	-0.105263157894737
TCGA-BLCA	7	7z48	37752526.5	38497542.5	19	22	128	222	68	1.89335272174191e-05	-0.143540669856459
TCGA-BLCA	7	7z49	38497542.5	39171342.5	19	6	36	38	40	1	0.0350877192982456
TCGA-BLCA	7	7z50	39171342.5	39807230	19	11	23	111	75	2.56753492701614e-05	0.248803827751196
TCGA-BLCA	7	7z51	39807230	40877748.5	19	13	33	139	75	0.00248894248826317	0.17004048582996
TCGA-BLCA	7	7z52	40877748.5	42472158.5	19	6	21	57	36	0.259184080709159	0.131578947368421
TCGA-BLCA	7	7z53	42472158.5	42541938	19	0	0	0	0	1	NA
TCGA-BLCA	7	7z54	42541938	43398350.5	19	14	26	146	94	3.60341470236749e-07	0.255639097744361
TCGA-BLCA	7	7z55	43398350.5	43888241	19	6	30	32	52	0.128192006310735	0.192982456140351
TCGA-BLCA	7	7z56	43888241	44267772.5	19	20	121	116	143	0.839774621828583	0.0578947368421053
TCGA-BLCA	7	7z57	44267772.5	44677576.5	19	10	54	77	59	1	0.0263157894736842
TCGA-BLCA	7	7z58	44677576.5	45382166	19	19	102	141	118	1	0.0443213296398892
TCGA-BLCA	7	7z59	45382166	46620714.5	19	16	45	196	63	0.428166428372422	0.0592105263157895
TCGA-BLCA	7	7z60	46620714.5	47871891	19	12	28	140	60	0.0143255382288488	0.140350877192982
TCGA-BLCA	7	7z61	47871891	49341264.5	19	10	28	75	87	1.00802308062616e-05	0.310526315789474
TCGA-BLCA	7	7z62	49341264.5	49369344	19	0	0	0	0	1	NA
TCGA-BLCA	7	7z63	49369344	52007671	19	20	78	232	70	0.493889555528444	-0.0210526315789474
TCGA-BLCA	7	7z64	52007671	52558816	19	0	0	0	0	1	NA
TCGA-BLCA	7	7z65	52558816	54846836.5	19	18	42	266	34	0.443734636005537	-0.0233918128654971
TCGA-BLCA	7	7z66	54846836.5	55216590.5	19	3	28	9	20	0.368608789621692	-0.140350877192982
TCGA-BLCA	7	7z67	55216590.5	55753935	19	15	34	192	59	0.0968682665324783	0.087719298245614
TCGA-BLCA	7	7z68	55753935	58023343	19	61	87	894	178	1.61682928980667e-05	0.0785159620362381
TCGA-BLCA	7	7z69	58023343	62796995	19	0	0	0	0	1	NA
TCGA-BLCA	7	7z70	62796995	64845118	19	49	120	617	194	0.00384505018430896	0.079484425349087
TCGA-BLCA	7	7z71	64845118	65508907.5	19	21	41	223	135	4.92446426449113e-09	0.235588972431078
TCGA-BLCA	7	7z72	65508907.5	66464095	19	24	79	240	137	0.00540524980591397	0.12719298245614
TCGA-BLCA	7	7z73	66464095	68369267.5	19	36	176	308	200	1	0.0350877192982456
TCGA-BLCA	7	7z74	68369267.5	71219969.5	19	7	35	85	13	0.00440845411917713	-0.165413533834586
TCGA-BLCA	7	7z75	71219969.5	73250371.5	19	27	82	348	83	0.997771652845729	0.00194931773879142
TCGA-BLCA	7	7z76	73250371.5	73944474	19	26	104	220	170	0.00589755726500223	0.133603238866397
TCGA-BLCA	7	7z77	73944474	74371632.5	19	8	71	20	61	0.388308621132106	-0.0657894736842105
TCGA-BLCA	7	7z78	74371632.5	75187985	19	16	95	106	103	1	0.0263157894736842
TCGA-BLCA	7	7z79	75187985	75870901	19	24	61	275	120	0.00111107426708659	0.129385964912281
TCGA-BLCA	7	7z80	75870901	76167043.5	19	12	51	105	72	0.352595813294853	0.0921052631578947
TCGA-BLCA	7	7z81	76167043.5	76751541	19	17	58	124	141	3.0653364967723e-06	0.256965944272446
TCGA-BLCA	7	7z82	76751541	76825077	19	0	0	0	0	1	NA
TCGA-BLCA	7	7z83	76825077	77335537	19	16	83	154	67	0.182694060289732	-0.0526315789473684
TCGA-BLCA	7	7z84	77335537	77340583	19	0	0	0	0	1	NA
TCGA-BLCA	7	7z85	77340583	77613092	19	4	27	23	26	1	-0.0131578947368421
TCGA-BLCA	7	7z86	77613092	77616770	19	0	0	0	0	1	NA
TCGA-BLCA	7	7z87	77616770	78663477	19	10	36	93	61	0.108737153821386	0.131578947368421
TCGA-BLCA	7	7z88	78663477	78713190	19	0	0	0	0	1	NA
TCGA-BLCA	7	7z89	78713190	79932621.5	19	8	54	90	8	4.49128018613686e-08	-0.302631578947368
TCGA-BLCA	7	7z90	79932621.5	79948504	19	0	0	0	0	1	NA
TCGA-BLCA	7	7z91	79948504	80587302.5	19	6	18	84	12	0.460613432086094	-0.0526315789473684
TCGA-BLCA	7	7z92	80587302.5	81383418.5	19	5	9	73	13	0.963078876520563	0.0421052631578947
TCGA-BLCA	7	7z93	81383418.5	82226487.5	19	6	24	83	7	0.00826530119361521	-0.149122807017544
TCGA-BLCA	7	7z94	82226487.5	82230561	19	0	0	0	0	1	NA
TCGA-BLCA	7	7z95	82230561	82870272	19	2	19	17	2	0.00136133638869342	-0.447368421052632
TCGA-BLCA	7	7z96	82870272	82909982.5	19	0	0	0	0	1	NA
TCGA-BLCA	7	7z97	82909982.5	84070918.5	19	2	23	0	15	0.322162063334961	-0.210526315789474
TCGA-BLCA	7	7z98	84070918.5	84452972	19	0	0	0	0	1	NA
TCGA-BLCA	7	7z99	84452972	84572228	19	2	18	16	4	0.0121126883397048	-0.368421052631579
TCGA-BLCA	7	7z100	84572228	84690364.5	19	0	0	0	0	1	NA
TCGA-BLCA	7	7z101	84690364.5	85851566	19	9	25	132	14	0.146155932786898	-0.064327485380117
TCGA-BLCA	7	7z102	85851566	86370885	19	0	0	0	0	1	NA
TCGA-BLCA	7	7z103	86370885	87574504.5	19	15	77	109	99	0.538334514832834	0.0771929824561404
TCGA-BLCA	7	7z104	87574504.5	88075401.5	19	5	51	4	40	0.29489174952997	-0.115789473684211
TCGA-BLCA	7	7z105	88075401.5	88937847	19	12	40	154	34	0.588908594714617	-0.0263157894736842
TCGA-BLCA	7	7z106	88937847	89991834	19	0	0	0	0	1	NA
TCGA-BLCA	7	7z107	89991834	90759472	19	15	75	122	88	0.990116528771512	0.0456140350877193
TCGA-BLCA	7	7z108	90759472	90869640	19	0	0	0	0	1	NA
TCGA-BLCA	7	7z109	90869640	91600180	19	4	23	45	8	0.0214095648985392	-0.197368421052632
TCGA-BLCA	7	7z110	91600180	92157167	19	5	18	23	54	0.0010233142748373	0.378947368421053
TCGA-BLCA	7	7z111	92157167	92769148.5	19	16	54	124	126	2.64769008501202e-05	0.236842105263158
TCGA-BLCA	7	7z112	92769148.5	93379064	19	7	40	36	57	0.421431106814039	0.12781954887218
TCGA-BLCA	7	7z113	93379064	93496226	19	0	0	0	0	1	NA
TCGA-BLCA	7	7z114	93496226	94155661	19	15	79	130	76	0.774217538569963	-0.0105263157894737
TCGA-BLCA	7	7z115	94155661	94279903	19	0	0	0	0	1	NA
TCGA-BLCA	7	7z116	94279903	94582772	19	2	17	3	18	1	0.0263157894736842
TCGA-BLCA	7	7z117	94582772	95116364.5	19	8	53	79	20	0.000305541060632509	-0.217105263157895
TCGA-BLCA	7	7z118	95116364.5	96169201.5	19	13	86	112	49	0.0018723408791403	-0.149797570850202
TCGA-BLCA	7	7z119	96169201.5	97319500.5	19	16	22	184	98	6.83324704477497e-09	0.25
TCGA-BLCA	7	7z120	97319500.5	98159156	19	16	62	177	65	1	0.00986842105263158
TCGA-BLCA	7	7z121	98159156	98744034	19	9	70	56	45	0.0246911034945649	-0.146198830409357
TCGA-BLCA	7	7z122	98744034	99282369.5	19	7	27	37	69	0.00101083534469402	0.315789473684211
TCGA-BLCA	7	7z123	99282369.5	99750869.5	19	20	107	100	173	0.00682510260437967	0.173684210526316
TCGA-BLCA	7	7z124	99750869.5	100398160	19	38	191	250	281	0.00680690197453314	0.124653739612188
TCGA-BLCA	7	7z125	100398160	100917471	19	33	139	277	211	0.0110007883477856	0.114832535885167
TCGA-BLCA	7	7z126	100917471	101454447	19	23	109	179	149	0.180715920373195	0.091533180778032
TCGA-BLCA	7	7z127	101454447	101479043	19	0	0	0	0	1	NA
TCGA-BLCA	7	7z128	101479043	102561942.5	19	27	68	308	137	0.000269925017204503	0.134502923976608
TCGA-BLCA	7	7z129	102561942.5	103583879	19	31	144	277	168	0.876163494921338	0.0407470288624788
TCGA-BLCA	7	7z130	103583879	103770985	19	0	0	0	0	1	NA
TCGA-BLCA	7	7z131	103770985	104498202.5	19	3	25	10	22	0.853534565730792	-0.0526315789473684
TCGA-BLCA	7	7z132	104498202.5	104531391	19	0	0	0	0	1	NA
TCGA-BLCA	7	7z133	104531391	105224626	19	12	71	114	43	0.0118086613052357	-0.12280701754386
TCGA-BLCA	7	7z134	105224626	105710183.5	19	11	29	84	96	1.08916250025063e-06	0.320574162679426
TCGA-BLCA	7	7z135	105710183.5	106205425.5	19	6	46	48	20	0.00328397501332612	-0.228070175438597
TCGA-BLCA	7	7z136	106205425.5	106629952	19	4	25	34	17	0.342215073742046	-0.105263157894737
TCGA-BLCA	7	7z137	106629952	107321691.5	19	8	72	28	52	0.0791433318474679	-0.131578947368421
TCGA-BLCA	7	7z138	107321691.5	107356617	19	0	0	0	0	1	NA
TCGA-BLCA	7	7z139	107356617	107773903	19	13	76	79	92	0.83756497243985	0.0647773279352227
TCGA-BLCA	7	7z140	107773903	108257457	19	6	49	33	32	0.0820204221267515	-0.149122807017544
TCGA-BLCA	7	7z141	108257457	108293536.5	19	0	0	0	0	1	NA
TCGA-BLCA	7	7z142	108293536.5	110375322.5	19	13	41	154	52	0.823614705006767	0.0445344129554656
TCGA-BLCA	7	7z143	110375322.5	112500670.5	19	16	83	137	84	0.996723760422539	0.00328947368421053
TCGA-BLCA	7	7z144	112500670.5	112967775	19	5	16	60	19	1	0.0315789473684211
TCGA-BLCA	7	7z145	112967775	113748148	19	7	23	73	37	0.343891037167257	0.105263157894737
TCGA-BLCA	7	7z146	113748148	113763496	19	0	0	0	0	1	NA
TCGA-BLCA	7	7z147	113763496	114536610	19	3	17	36	4	0.0183309201743236	-0.228070175438597
TCGA-BLCA	7	7z148	114536610	115589848	19	4	8	40	28	0.0141147858887349	0.263157894736842
TCGA-BLCA	7	7z149	115589848	116413680.5	19	7	67	43	23	1.09137446964785e-05	-0.330827067669173
TCGA-BLCA	7	7z150	116413680.5	116741730	19	6	46	46	22	0.0076492013638938	-0.210526315789474
TCGA-BLCA	7	7z151	116741730	117375706	19	21	40	304	55	0.537220771959505	0.037593984962406
TCGA-BLCA	7	7z152	117375706	119429317	19	10	43	107	40	0.839774621828583	-0.0157894736842105
TCGA-BLCA	7	7z153	119429317	121139435	19	9	45	93	33	0.225274962061502	-0.0701754385964912
TCGA-BLCA	7	7z154	121139435	121977404.5	19	7	30	71	32	1	0.0150375939849624
TCGA-BLCA	7	7z155	121977404.5	123043372.5	19	12	54	117	57	1	0.0131578947368421
TCGA-BLCA	7	7z156	123043372.5	124160283.5	19	18	97	195	50	0.000145451819040141	-0.137426900584795
TCGA-BLCA	7	7z157	124160283.5	125699993	19	15	56	156	73	0.600147374832695	0.0596491228070175
TCGA-BLCA	7	7z158	125699993	125905158.5	19	0	0	0	0	1	NA
TCGA-BLCA	7	7z159	125905158.5	128014852	19	16	70	140	94	0.395656534814423	0.0789473684210526
TCGA-BLCA	7	7z160	128014852	128596308	19	17	84	118	121	0.134924748282605	0.114551083591331
TCGA-BLCA	7	7z161	128596308	128945464	19	23	146	147	144	0.706279661247059	-0.0045766590389016
TCGA-BLCA	7	7z162	128945464	129557054.5	19	19	62	168	131	0.000145451819040141	0.191135734072022
TCGA-BLCA	7	7z163	129557054.5	130231836	19	12	38	97	93	0.000192242979144313	0.241228070175439
TCGA-BLCA	7	7z164	130231836	130883515	19	24	38	274	144	4.05904215720305e-11	0.232456140350877
TCGA-BLCA	7	7z165	130883515	132067113	19	15	111	131	43	8.65123750887966e-08	-0.23859649122807
TCGA-BLCA	7	7z166	132067113	132273164.5	19	0	0	0	0	1	NA
TCGA-BLCA	7	7z167	132273164.5	133930447	19	12	34	150	44	0.810284515267719	0.043859649122807
TCGA-BLCA	7	7z168	133930447	133970098	19	0	0	0	0	1	NA
TCGA-BLCA	7	7z169	133970098	134597972	19	8	36	47	69	0.0248134956491629	0.217105263157895
TCGA-BLCA	7	7z170	134597972	134795237	19	4	21	37	18	0.85298730281011	-0.0394736842105263
TCGA-BLCA	7	7z171	134795237	134865380	19	0	0	0	0	1	NA
TCGA-BLCA	7	7z172	134865380	135381106.5	19	10	40	74	76	0.0191369956173832	0.189473684210526
TCGA-BLCA	7	7z173	135381106.5	135837650.5	19	9	48	64	59	0.898353083218729	0.064327485380117
TCGA-BLCA	7	7z174	135837650.5	136599763.5	19	7	14	87	32	0.0730847011047924	0.135338345864662
TCGA-BLCA	7	7z175	136599763.5	137617922	19	7	50	55	28	0.021353371081558	-0.165413533834586
TCGA-BLCA	7	7z176	137617922	138243306.5	19	10	40	116	34	0.588908594714617	-0.0315789473684211
TCGA-BLCA	7	7z177	138243306.5	138838012.5	19	9	19	91	61	0.00021522259149093	0.245614035087719
TCGA-BLCA	7	7z178	138838012.5	139643341	19	20	54	168	158	4.74349418212279e-09	0.273684210526316
TCGA-BLCA	7	7z179	139643341	139655645.5	19	0	0	0	0	1	NA
TCGA-BLCA	7	7z180	139655645.5	140229824.5	19	6	53	11	50	0.82529782803166	-0.0263157894736842
TCGA-BLCA	7	7z181	140229824.5	140790574.5	19	13	43	115	89	0.00317256495171666	0.186234817813765
TCGA-BLCA	7	7z182	140790574.5	141262596.5	19	7	23	76	34	0.547155099933804	0.0827067669172932
TCGA-BLCA	7	7z183	141262596.5	142184903.5	19	29	81	297	173	7.1077060474615e-06	0.166969147005445
TCGA-BLCA	7	7z184	142184903.5	142193544	19	0	0	0	0	1	NA
TCGA-BLCA	7	7z185	142193544	143045390	19	75	359	902	164	1.50987106304553e-18	-0.136842105263158
TCGA-BLCA	7	7z186	143045390	143687841	19	30	105	318	147	0.134436481321611	0.0736842105263158
TCGA-BLCA	7	7z187	143687841	145237835	19	35	107	411	147	0.172996825059319	0.0601503759398496
TCGA-BLCA	7	7z188	145237835	145312069	19	0	0	0	0	1	NA
TCGA-BLCA	7	7z189	145312069	147435959.5	19	8	14	126	12	0.982250053010782	-0.0131578947368421
TCGA-BLCA	7	7z190	147435959.5	148848515	19	10	18	148	24	0.924006826700215	0.0315789473684211
TCGA-BLCA	7	7z191	148848515	149366114	19	22	57	193	168	1.11818696998399e-09	0.26555023923445
TCGA-BLCA	7	7z192	149366114	150174789	19	19	90	142	129	0.126811163638077	0.10803324099723
TCGA-BLCA	7	7z193	150174789	150271972	19	0	0	0	0	1	NA
TCGA-BLCA	7	7z194	150271972	150875294	19	29	220	209	122	4.95701071038961e-08	-0.177858439201452
TCGA-BLCA	7	7z195	150875294	150901471	19	0	0	0	0	1	NA
TCGA-BLCA	7	7z196	150901471	151609034	19	26	134	184	176	0.239336968023076	0.0850202429149798
TCGA-BLCA	7	7z197	151609034	151710447	19	0	0	0	0	1	NA
TCGA-BLCA	7	7z198	151710447	152217760	19	7	50	54	29	0.0289828248096808	-0.157894736842105
TCGA-BLCA	7	7z199	152217760	152244240	19	0	0	0	0	1	NA
TCGA-BLCA	7	7z200	152244240	153650539	19	14	48	146	72	0.219197370099887	0.0902255639097744
TCGA-BLCA	7	7z201	153650539	155428510.5	19	19	60	213	88	0.195228203302539	0.0775623268698061
TCGA-BLCA	7	7z202	155428510.5	156129700	19	7	34	45	54	0.22178358902554	0.150375939849624
TCGA-BLCA	7	7z203	156129700	156221448	19	0	0	0	0	1	NA
TCGA-BLCA	7	7z204	156221448	157060392.5	19	14	38	124	104	1.02075426830052e-05	0.24812030075188
TCGA-BLCA	7	7z205	157060392.5	157947955.5	19	13	52	146	49	0.826898559388228	-0.0121457489878543
TCGA-BLCA	7	7z206	157947955.5	159791850	19	10	79	76	35	7.47871484576336e-05	-0.231578947368421
TCGA-BLCA	8	8z1	-115776	918202	19	20	135	163	82	0.000259511854218989	-0.139473684210526
TCGA-BLCA	8	8z2	918202	1020356.5	19	0	0	0	0	1	NA
TCGA-BLCA	8	8z3	1020356.5	4022001	19	17	139	159	25	2.57486528108973e-18	-0.352941176470588
TCGA-BLCA	8	8z4	4022001	4566668	19	0	0	0	0	1	NA
TCGA-BLCA	8	8z5	4566668	5937248	19	7	16	107	10	0.428166428372422	-0.0451127819548872
TCGA-BLCA	8	8z6	5937248	6013072	19	0	0	0	0	1	NA
TCGA-BLCA	8	8z7	6013072	7870215.5	19	31	98	394	97	0.848958865403722	-0.00169779286926995
TCGA-BLCA	8	8z8	7870215.5	9334609	19	30	121	370	79	0.00255213800242742	-0.0736842105263158
TCGA-BLCA	8	8z9	9334609	10385674.5	19	8	31	109	12	0.0105060722582376	-0.125
TCGA-BLCA	8	8z10	10385674.5	11422155	19	33	183	330	114	3.24945096829032e-05	-0.110047846889952
TCGA-BLCA	8	8z11	11422155	12284204	19	29	112	322	117	1	0.00907441016333938
TCGA-BLCA	8	8z12	12284204	13092551	19	23	87	305	45	0.000366877845023785	-0.0961098398169336
TCGA-BLCA	8	8z13	13092551	13148480.5	19	0	0	0	0	1	NA
TCGA-BLCA	8	8z14	13148480.5	14589130.5	19	11	36	156	17	0.0197595188058259	-0.0909090909090909
TCGA-BLCA	8	8z15	14589130.5	16255308.5	19	6	21	67	26	1	0.043859649122807
TCGA-BLCA	8	8z16	16255308.5	16308249	19	0	0	0	0	1	NA
TCGA-BLCA	8	8z17	16308249	17543523	19	18	107	178	57	0.000115443728403068	-0.146198830409357
TCGA-BLCA	8	8z18	17543523	18003764.5	19	12	53	143	32	0.0341043091939717	-0.0921052631578947
TCGA-BLCA	8	8z19	18003764.5	18556075	19	7	39	52	42	1	0.0225563909774436
TCGA-BLCA	8	8z20	18556075	19527097	19	13	37	164	46	0.927131517296936	0.0364372469635627
TCGA-BLCA	8	8z21	19527097	19593995	19	0	0	0	0	1	NA
TCGA-BLCA	8	8z22	19593995	19986294	19	4	41	20	15	0.00149662863734262	-0.342105263157895
TCGA-BLCA	8	8z23	19986294	19990415.5	19	0	0	0	0	1	NA
TCGA-BLCA	8	8z24	19990415.5	21076698	19	16	36	240	28	0.419020680738798	-0.0263157894736842
TCGA-BLCA	8	8z25	21076698	22121401.5	19	11	81	85	43	0.000925075516692068	-0.181818181818182
TCGA-BLCA	8	8z26	22121401.5	22466725	19	13	120	79	48	4.997197585172e-08	-0.291497975708502
TCGA-BLCA	8	8z27	22466725	22932694.5	19	13	131	68	48	1.13076343064138e-09	-0.336032388663968
TCGA-BLCA	8	8z28	22932694.5	23303145.5	19	14	124	62	80	0.00173063463906288	-0.165413533834586
TCGA-BLCA	8	8z29	23303145.5	23695034	19	9	50	71	50	1	0
TCGA-BLCA	8	8z30	23695034	24663281	19	9	34	114	23	0.216797387776026	-0.064327485380117
TCGA-BLCA	8	8z31	24663281	24685272	19	0	0	0	0	1	NA
TCGA-BLCA	8	8z32	24685272	25808407	19	13	63	114	70	1	0.0283400809716599
TCGA-BLCA	8	8z33	25808407	26402773	19	5	48	25	22	0.00417758370492863	-0.273684210526316
TCGA-BLCA	8	8z34	26402773	27075677	19	11	58	126	25	0.000647718627274444	-0.157894736842105
TCGA-BLCA	8	8z35	27075677	27805870	19	15	119	120	46	2.65072426452168e-08	-0.256140350877193
TCGA-BLCA	8	8z36	27805870	28269056.5	19	10	49	112	29	0.0368981618242369	-0.105263157894737
TCGA-BLCA	8	8z37	28269056.5	28749803	19	12	61	104	63	1	0.0087719298245614
TCGA-BLCA	8	8z38	28749803	29083254	19	8	41	81	30	0.255664993868326	-0.0723684210526316
TCGA-BLCA	8	8z39	29083254	29690100	19	9	46	101	24	0.0160972034957597	-0.128654970760234
TCGA-BLCA	8	8z40	29690100	30243737	19	17	110	144	69	0.00210988536005573	-0.126934984520124
TCGA-BLCA	8	8z41	30243737	30574629.5	19	6	51	37	26	0.00833292242756385	-0.219298245614035
TCGA-BLCA	8	8z42	30574629.5	31199075.5	19	15	91	130	64	0.0297753561982189	-0.0947368421052632
TCGA-BLCA	8	8z43	31199075.5	32718462	19	5	10	76	9	1	-0.0105263157894737
TCGA-BLCA	8	8z44	32718462	32791171	19	0	0	0	0	1	NA
TCGA-BLCA	8	8z45	32791171	34528649	19	23	99	284	54	0.000333459859665761	-0.102974828375286
TCGA-BLCA	8	8z46	34528649	34598900.5	19	0	0	0	0	1	NA
TCGA-BLCA	8	8z47	34598900.5	36938447	19	15	32	210	43	0.698910765432969	0.0385964912280702
TCGA-BLCA	8	8z48	36938447	37975017.5	19	24	154	187	115	0.0108253573491256	-0.0855263157894737
TCGA-BLCA	8	8z49	37975017.5	38305934.5	19	16	61	128	115	0.00314219507946783	0.177631578947368
TCGA-BLCA	8	8z50	38305934.5	38581069.5	19	10	75	86	29	1.60488358727611e-05	-0.242105263157895
TCGA-BLCA	8	8z51	38581069.5	38873837	19	6	43	54	17	0.00211554322982602	-0.228070175438597
TCGA-BLCA	8	8z52	38873837	39553732.5	19	11	57	103	49	0.47896130995154	-0.0382775119617225
TCGA-BLCA	8	8z53	39553732.5	40708995.5	19	16	65	184	55	0.379372182161547	-0.0328947368421053
TCGA-BLCA	8	8z54	40708995.5	41745221	19	14	50	166	50	1	0
TCGA-BLCA	8	8z55	41745221	42304878	19	11	65	88	56	0.430327913719328	-0.0430622009569378
TCGA-BLCA	8	8z56	42304878	42761310	19	11	78	80	51	0.0203114986081014	-0.129186602870813
TCGA-BLCA	8	8z57	42761310	43579751	19	19	55	210	96	0.022147068970683	0.113573407202216
TCGA-BLCA	8	8z58	43579751	45508695	19	0	0	0	0	1	NA
TCGA-BLCA	8	8z59	45508695	47630190	19	23	56	310	71	0.717333303089616	0.034324942791762
TCGA-BLCA	8	8z60	47630190	48474065	19	10	44	78	68	0.188335674936943	0.126315789473684
TCGA-BLCA	8	8z61	48474065	50435905	19	18	106	184	52	2.42022861484385e-05	-0.157894736842105
TCGA-BLCA	8	8z62	50435905	52387229.5	19	15	38	183	64	0.103081248370188	0.0912280701754386
TCGA-BLCA	8	8z63	52387229.5	53321284.5	19	7	37	40	56	0.292227809352077	0.142857142857143
TCGA-BLCA	8	8z64	53321284.5	53942975	19	13	52	128	67	0.671375871241948	0.0607287449392713
TCGA-BLCA	8	8z65	53942975	54869499	19	17	42	206	75	0.0391959086079298	0.102167182662539
TCGA-BLCA	8	8z66	54869499	54899393.5	19	0	0	0	0	1	NA
TCGA-BLCA	8	8z67	54899393.5	55941697.5	19	8	36	77	39	1	0.0197368421052632
TCGA-BLCA	8	8z68	55941697.5	56509242	19	13	81	115	51	0.0108282031433773	-0.121457489878543
TCGA-BLCA	8	8z69	56509242	57775589	19	12	46	147	35	0.277449875412548	-0.0482456140350877
TCGA-BLCA	8	8z70	57775589	59506870	19	19	101	203	57	0.000535163482631578	-0.121883656509695
TCGA-BLCA	8	8z71	59506870	61129754	19	18	76	186	80	1	0.0116959064327485
TCGA-BLCA	8	8z72	61129754	62366201	19	10	33	102	55	0.152558589327804	0.115789473684211
TCGA-BLCA	8	8z73	62366201	64068994	19	18	57	206	79	0.366862477063908	0.064327485380117
TCGA-BLCA	8	8z74	64068994	65280901	19	10	52	108	30	0.0240238713944529	-0.115789473684211
TCGA-BLCA	8	8z75	65280901	66067113.5	19	10	41	67	82	0.0076492013638938	0.215789473684211
TCGA-BLCA	8	8z76	66067113.5	66819377	19	15	80	112	93	1	0.0456140350877193
TCGA-BLCA	8	8z77	66819377	67206328	19	9	27	57	87	5.9246192464303e-06	0.350877192982456
TCGA-BLCA	8	8z78	67206328	67239794	19	0	0	0	0	1	NA
TCGA-BLCA	8	8z79	67239794	68428698.5	19	11	60	109	40	0.0588504660558846	-0.0956937799043062
TCGA-BLCA	8	8z80	68428698.5	70045938	19	19	50	256	55	1	0.0138504155124654
TCGA-BLCA	8	8z81	70045938	71302338	19	16	41	187	76	0.0250169026656075	0.115131578947368
TCGA-BLCA	8	8z82	71302338	72599430.5	19	13	77	127	43	0.00273444170984714	-0.137651821862348
TCGA-BLCA	8	8z83	72599430.5	73630507.5	19	20	144	172	64	3.70355189192835e-08	-0.210526315789474
TCGA-BLCA	8	8z84	73630507.5	74151456	19	15	66	168	51	0.179816108300601	-0.0526315789473684
TCGA-BLCA	8	8z85	74151456	74618782	19	7	27	59	47	0.152101563835555	0.150375939849624
TCGA-BLCA	8	8z86	74618782	75579405	19	11	59	92	58	0.953569556260921	-0.00478468899521531
TCGA-BLCA	8	8z87	75579405	76018954	19	0	0	0	0	1	NA
TCGA-BLCA	8	8z88	76018954	77773586.5	19	13	41	158	48	1	0.0283400809716599
TCGA-BLCA	8	8z89	77773586.5	77897580	19	0	0	0	0	1	NA
TCGA-BLCA	8	8z90	77897580	79067623	19	10	77	57	56	0.0726758126767394	-0.110526315789474
TCGA-BLCA	8	8z91	79067623	79993835	19	7	40	43	50	0.882946732428541	0.075187969924812
TCGA-BLCA	8	8z92	79993835	80577139.5	19	18	65	205	72	1	0.0204678362573099
TCGA-BLCA	8	8z93	80577139.5	81085295.5	19	9	15	129	27	0.308970968690727	0.0701754385964912
TCGA-BLCA	8	8z94	81085295.5	81360441	19	6	32	49	33	1	0.0087719298245614
TCGA-BLCA	8	8z95	81360441	81629201.5	19	9	51	89	31	0.0408080130798585	-0.116959064327485
TCGA-BLCA	8	8z96	81629201.5	82484766	19	13	74	102	71	0.783064055605215	-0.0121457489878543
TCGA-BLCA	8	8z97	82484766	84430792.5	19	10	6	167	17	0.141737956907544	0.0578947368421053
TCGA-BLCA	8	8z98	84430792.5	85786744.5	19	19	72	216	73	1	0.00277008310249307
TCGA-BLCA	8	8z99	85786744.5	87020388	19	21	55	245	99	0.0132115905777182	0.110275689223058
TCGA-BLCA	8	8z100	87020388	87223837	19	0	0	0	0	1	NA
TCGA-BLCA	8	8z101	87223837	89026350.5	19	11	27	154	28	1	0.00478468899521531
TCGA-BLCA	8	8z102	89026350.5	90413776.5	19	12	36	92	100	1.23187061027734e-05	0.280701754385965
TCGA-BLCA	8	8z103	90413776.5	90515597	19	0	0	0	0	1	NA
TCGA-BLCA	8	8z104	90515597	90922248.5	19	7	45	65	23	0.0147825850585855	-0.165413533834586
TCGA-BLCA	8	8z105	90922248.5	90929450	19	0	0	0	0	1	NA
TCGA-BLCA	8	8z106	90929450	91265301	19	9	68	58	45	0.0373226797778592	-0.134502923976608
TCGA-BLCA	8	8z107	91265301	91402229.5	19	0	0	0	0	1	NA
TCGA-BLCA	8	8z108	91402229.5	92534607	19	8	28	112	12	0.0280931547589027	-0.105263157894737
TCGA-BLCA	8	8z109	92534607	93437862.5	19	8	31	91	30	1	-0.00657894736842105
TCGA-BLCA	8	8z110	93437862.5	93551349	19	0	0	0	0	1	NA
TCGA-BLCA	8	8z111	93551349	94039549	19	15	71	115	99	0.26587771254599	0.0982456140350877
TCGA-BLCA	8	8z112	94039549	94504368.5	19	8	52	68	32	0.0429659534921385	-0.131578947368421
TCGA-BLCA	8	8z113	94504368.5	94848960	19	13	28	109	110	6.49409170795093e-09	0.331983805668016
TCGA-BLCA	8	8z114	94848960	95640007	19	16	43	139	122	6.57183356501234e-07	0.259868421052632
TCGA-BLCA	8	8z115	95640007	95914987	19	0	0	0	0	1	NA
TCGA-BLCA	8	8z116	95914987	96440394.5	19	11	50	107	52	1	0.00956937799043062
TCGA-BLCA	8	8z117	96440394.5	96797103	19	2	34	0	4	9.62771757896494e-06	-0.789473684210526
TCGA-BLCA	8	8z118	96797103	97035345	19	0	0	0	0	1	NA
TCGA-BLCA	8	8z119	97035345	97375998	19	4	27	35	14	0.0844080663353534	-0.171052631578947
TCGA-BLCA	8	8z120	97375998	97516045	19	0	0	0	0	1	NA
TCGA-BLCA	8	8z121	97516045	97955283	19	8	44	66	42	0.921617070096797	-0.0131578947368421
TCGA-BLCA	8	8z122	97955283	98533151.5	19	12	74	87	67	0.545316065385187	-0.0307017543859649
TCGA-BLCA	8	8z123	98533151.5	99438041	19	17	64	193	66	1	0.00619195046439628
TCGA-BLCA	8	8z124	99438041	99997292	19	7	9	103	21	0.172123501858192	0.0902255639097744
TCGA-BLCA	8	8z125	99997292	100012665	19	0	0	0	0	1	NA
TCGA-BLCA	8	8z126	100012665	100453336	19	12	68	100	60	0.489820858833123	-0.0350877192982456
TCGA-BLCA	8	8z127	100453336	100836050	19	10	38	87	65	0.0865509488379501	0.142105263157895
TCGA-BLCA	8	8z128	100836050	100836318	19	0	0	0	0	1	NA
TCGA-BLCA	8	8z129	100836318	101154647	19	9	20	104	47	0.0175242305803284	0.157894736842105
TCGA-BLCA	8	8z130	101154647	101617243	19	15	57	147	81	0.291034354364255	0.0842105263157895
TCGA-BLCA	8	8z131	101617243	101968458	19	0	0	0	0	1	NA
TCGA-BLCA	8	8z132	101968458	102477758	19	10	44	71	75	0.0633212751493483	0.163157894736842
TCGA-BLCA	8	8z133	102477758	102730709.5	19	4	22	44	10	0.0782963060925585	-0.157894736842105
TCGA-BLCA	8	8z134	102730709.5	102739337	19	0	0	0	0	1	NA
TCGA-BLCA	8	8z135	102739337	103207655	19	14	60	128	78	0.585710406586393	0.0676691729323308
TCGA-BLCA	8	8z136	103207655	103219954	19	0	0	0	0	1	NA
TCGA-BLCA	8	8z137	103219954	103967584	19	14	71	77	118	0.0206093176273478	0.176691729323308
TCGA-BLCA	8	8z138	103967584	104053684	19	0	0	0	0	1	NA
TCGA-BLCA	8	8z139	104053684	105429298.5	19	11	57	110	42	0.156160308550405	-0.0717703349282297
TCGA-BLCA	8	8z140	105429298.5	106875908	19	14	40	155	71	0.0496578221949161	0.116541353383459
TCGA-BLCA	8	8z141	106875908	107933805	19	5	16	75	4	0.0274198450395489	-0.126315789473684
TCGA-BLCA	8	8z142	107933805	108925516	19	9	45	99	27	0.054184772015985	-0.105263157894737
TCGA-BLCA	8	8z143	108925516	111879916	19	19	54	241	66	0.888758421143699	0.0332409972299169
TCGA-BLCA	8	8z144	111879916	111957764	19	0	0	0	0	1	NA
TCGA-BLCA	8	8z145	111957764	114555420	19	6	13	91	10	0.829396411334505	-0.0263157894736842
TCGA-BLCA	8	8z146	114555420	116173919	19	4	20	48	8	0.0613958779049112	-0.157894736842105
TCGA-BLCA	8	8z147	116173919	117324584	19	11	63	96	50	0.241728731252336	-0.062200956937799
TCGA-BLCA	8	8z148	117324584	118692156.5	19	6	30	27	57	0.0504357602812849	0.236842105263158
TCGA-BLCA	8	8z149	118692156.5	119471562.5	19	12	45	127	56	0.863145627798458	0.0482456140350877
TCGA-BLCA	8	8z150	119471562.5	119971704.5	19	11	41	111	57	0.490532475349417	0.076555023923445
TCGA-BLCA	8	8z151	119971704.5	120044580	19	0	0	0	0	1	NA
TCGA-BLCA	8	8z152	120044580	120067380	19	2	34	1	3	3.49194070152753e-06	-0.815789473684211
TCGA-BLCA	8	8z153	120067380	120252598	19	0	0	0	0	1	NA
TCGA-BLCA	8	8z154	120252598	121013492	19	7	31	47	55	0.0954578830677224	0.180451127819549
TCGA-BLCA	8	8z155	121013492	122277867.5	19	6	21	71	22	1	0.0087719298245614
TCGA-BLCA	8	8z156	122277867.5	122896687.5	19	10	51	109	30	0.0306928331020596	-0.110526315789474
TCGA-BLCA	8	8z157	122896687.5	122904946	19	0	0	0	0	1	NA
TCGA-BLCA	8	8z158	122904946	123315384.5	19	16	47	156	101	0.000792201264099031	0.177631578947368
TCGA-BLCA	8	8z159	123315384.5	123633587.5	19	11	25	112	72	0.000177428046200097	0.22488038277512
TCGA-BLCA	8	8z160	123633587.5	124156705	19	7	22	75	36	0.327111171346538	0.105263157894737
TCGA-BLCA	8	8z161	124156705	124775243.5	19	12	49	86	93	0.00836812641701003	0.192982456140351
TCGA-BLCA	8	8z162	124775243.5	125154752	19	10	27	74	89	3.17856856313873e-06	0.326315789473684
TCGA-BLCA	8	8z163	125154752	125181222	19	0	0	0	0	1	NA
TCGA-BLCA	8	8z164	125181222	125976657.5	19	8	29	100	23	0.551362433906437	-0.0394736842105263
TCGA-BLCA	8	8z165	125976657.5	127157525.5	19	11	21	146	42	0.0782963060925585	0.100478468899522
TCGA-BLCA	8	8z166	127157525.5	128907823	19	17	66	169	88	0.446242028285384	0.0681114551083591
TCGA-BLCA	8	8z167	128907823	128983237	19	0	0	0	0	1	NA
TCGA-BLCA	8	8z168	128983237	130303316	19	16	37	198	69	0.0328341927761133	0.105263157894737
TCGA-BLCA	8	8z169	130303316	131175485.5	19	2	2	20	16	0.015221067344018	0.368421052631579
TCGA-BLCA	8	8z170	131175485.5	132296089	19	3	9	35	13	0.963078876520563	0.0701754385964912
TCGA-BLCA	8	8z171	132296089	132370648	19	0	0	0	0	1	NA
TCGA-BLCA	8	8z172	132370648	132956769.5	19	8	48	28	76	0.123907964482587	0.184210526315789
TCGA-BLCA	8	8z173	132956769.5	134127193	19	17	62	192	69	1	0.021671826625387
TCGA-BLCA	8	8z174	134127193	134141853	19	0	0	0	0	1	NA
TCGA-BLCA	8	8z175	134141853	136466386	19	19	62	248	51	0.324571605559866	-0.0304709141274238
TCGA-BLCA	8	8z176	136466386	136688168	19	0	0	0	0	1	NA
TCGA-BLCA	8	8z177	136688168	139606540	19	10	35	134	21	0.102066071229803	-0.0736842105263158
TCGA-BLCA	8	8z178	139606540	140777533.5	19	12	58	99	71	0.857871394032651	0.0570175438596491
TCGA-BLCA	8	8z179	140777533.5	141625378	19	20	95	212	73	0.080382979619258	-0.0578947368421053
TCGA-BLCA	8	8z180	141625378	141739326	19	0	0	0	0	1	NA
TCGA-BLCA	8	8z181	141739326	143120584	19	26	120	238	136	1	0.0323886639676113
TCGA-BLCA	8	8z182	143120584	143793600.5	19	39	126	278	337	2.46916958544731e-16	0.284750337381916
TCGA-BLCA	8	8z183	143793600.5	144207288	19	23	121	127	189	0.00942720622019084	0.155606407322654
TCGA-BLCA	8	8z184	144207288	144211652	19	0	0	0	0	1	NA
TCGA-BLCA	8	8z185	144211652	144644492.5	19	30	65	199	306	3.81264400631431e-28	0.42280701754386
TCGA-BLCA	8	8z186	144644492.5	145101098	19	18	96	109	137	0.11902618743221	0.119883040935673
TCGA-BLCA	9	9z1	-33286	333945	19	11	50	112	47	0.829396411334505	-0.0143540669856459
TCGA-BLCA	9	9z2	333945	371646.5	19	0	0	0	0	1	NA
TCGA-BLCA	9	9z3	371646.5	1205993	19	12	50	114	64	0.717333303089616	0.0614035087719298
TCGA-BLCA	9	9z4	1205993	1863360	19	0	0	0	0	1	NA
TCGA-BLCA	9	9z5	1863360	2346171	19	4	19	41	16	0.850606276353716	-0.0394736842105263
TCGA-BLCA	9	9z6	2346171	2388493	19	0	0	0	0	1	NA
TCGA-BLCA	9	9z7	2388493	3117498.5	19	8	43	67	42	0.997641348380144	-0.00657894736842105
TCGA-BLCA	9	9z8	3117498.5	4185637	19	9	33	107	31	0.949314281499614	-0.0116959064327485
TCGA-BLCA	9	9z9	4185637	5149608.5	19	26	139	253	102	0.0119072584282453	-0.0748987854251012
TCGA-BLCA	9	9z10	5149608.5	5674634.5	19	14	74	114	78	1	0.0150375939849624
TCGA-BLCA	9	9z11	5674634.5	6121647	19	7	43	39	51	1	0.0601503759398496
TCGA-BLCA	9	9z12	6121647	6509201	19	6	28	63	23	0.647115158535036	-0.043859649122807
TCGA-BLCA	9	9z13	6509201	6988145	19	14	53	156	57	1	0.0150375939849624
TCGA-BLCA	9	9z14	6988145	7190495	19	0	0	0	0	1	NA
TCGA-BLCA	9	9z15	7190495	9266479	19	9	47	100	24	0.0121829021279544	-0.134502923976608
TCGA-BLCA	9	9z16	9266479	11888884	19	9	20	130	21	1	0.00584795321637427
TCGA-BLCA	9	9z17	11888884	13687231	19	14	80	129	57	0.0525458705886578	-0.0864661654135338
TCGA-BLCA	9	9z18	13687231	13792655	19	0	0	0	0	1	NA
TCGA-BLCA	9	9z19	13792655	14559684	19	9	49	116	6	6.47853151489778e-08	-0.251461988304094
TCGA-BLCA	9	9z20	14559684	15100729	19	9	61	67	43	0.0933311261487696	-0.105263157894737
TCGA-BLCA	9	9z21	15100729	15964217	19	12	56	121	51	0.670190418659363	-0.0219298245614035
TCGA-BLCA	9	9z22	15964217	16193519	19	0	0	0	0	1	NA
TCGA-BLCA	9	9z23	16193519	17291762.5	19	8	53	90	9	1.69460131209974e-07	-0.289473684210526
TCGA-BLCA	9	9z24	17291762.5	18467763	19	5	36	57	2	4.25334162266286e-07	-0.357894736842105
TCGA-BLCA	9	9z25	18467763	19261505.5	19	13	60	134	53	0.542938221496559	-0.0283400809716599
TCGA-BLCA	9	9z26	19261505.5	20149720	19	14	60	137	69	1	0.0338345864661654
TCGA-BLCA	9	9z27	20149720	20241455	19	0	0	0	0	1	NA
TCGA-BLCA	9	9z28	20241455	20806096	19	9	22	124	25	1	0.0175438596491228
TCGA-BLCA	9	9z29	20806096	20955222	19	0	0	0	0	1	NA
TCGA-BLCA	9	9z30	20955222	21542025.5	19	21	75	278	46	0.0108282031433773	-0.0726817042606516
TCGA-BLCA	9	9z31	21542025.5	22999344	19	22	84	214	120	0.151913816675494	0.0861244019138756
TCGA-BLCA	9	9z32	22999344	23199640.5	19	0	0	0	0	1	NA
TCGA-BLCA	9	9z33	23199640.5	25112193	19	9	12	148	11	1	-0.00584795321637427
TCGA-BLCA	9	9z34	25112193	25391821	19	0	0	0	0	1	NA
TCGA-BLCA	9	9z35	25391821	26353294	19	3	11	39	7	0.629815279429943	-0.0701754385964912
TCGA-BLCA	9	9z36	26353294	26542237	19	0	0	0	0	1	NA
TCGA-BLCA	9	9z37	26542237	27253733	19	13	46	147	54	1	0.0323886639676113
TCGA-BLCA	9	9z38	27253733	30193096	19	13	64	146	37	0.0108066022622007	-0.109311740890688
TCGA-BLCA	9	9z39	30193096	32755510.5	19	22	72	285	61	0.3420109379166	-0.0263157894736842
TCGA-BLCA	9	9z40	32755510.5	33121817	19	10	34	88	68	0.0170420635801779	0.178947368421053
TCGA-BLCA	9	9z41	33121817	33321692.5	19	7	65	28	40	0.0199844769735375	-0.18796992481203
TCGA-BLCA	9	9z42	33321692.5	33657651.5	19	18	74	187	81	1	0.0204678362573099
TCGA-BLCA	9	9z43	33657651.5	34008733.5	19	15	73	158	54	0.0980542662068779	-0.0666666666666667
TCGA-BLCA	9	9z44	34008733.5	34393941.5	19	17	57	181	85	0.176688615106875	0.086687306501548
TCGA-BLCA	9	9z45	34393941.5	34867182	19	20	147	152	81	1.04227432940443e-05	-0.173684210526316
TCGA-BLCA	9	9z46	34867182	35384404.5	19	21	146	149	104	0.00532917056266939	-0.105263157894737
TCGA-BLCA	9	9z47	35384404.5	35951044	19	31	229	223	137	5.41578555820738e-07	-0.156196943972835
TCGA-BLCA	9	9z48	35951044	36381851	19	12	84	102	42	0.000283645150287771	-0.184210526315789
TCGA-BLCA	9	9z49	36381851	36402234	19	0	0	0	0	1	NA
TCGA-BLCA	9	9z50	36402234	36658176	19	2	14	0	24	0.426435033355848	0.263157894736842
[truncated: 76,191 more rows]
