# Supplementary material for: Efficient weighted univariate clustering maps outstanding dysregulated genomic zones in human cancers
Source: Bioinformatics. 2020 Jul 3;36(20):5027–36. doi: 10.1093/bioinformatics/btaa613 (PMC7755420; doi:10.1093/bioinformatics/btaa613)
Supplement: btaa613_Supplementary_Data [file btaa613_supplementary_data.zip › Supp-Table-S3-Continuity-Counts.tsv]

pid	chr	non.empty.zones	pos.zones	neg.zones	padj.pos	padj.neg	max.len.pos	max.len.neg
TCGA-BLCA	1	249	78	32	0*	1	5*	2
TCGA-BLCA	2	241	50	34	0.0012*	0*	4*	5*
TCGA-BLCA	3	199	39	38	0*	0*	6*	8*
TCGA-BLCA	4	191	3	67	1	0*	1	5*
TCGA-BLCA	5	182	11	53	0.0708	0.0024*	3	4*
TCGA-BLCA	6	171	23	55	0.0576	0*	3	5*
TCGA-BLCA	7	160	43	28	0.0096*	1	4*	2
TCGA-BLCA	8	146	22	42	0.0516	0.0024*	3	4*
TCGA-BLCA	9	139	7	44	1	0*	1	5*
TCGA-BLCA	10	134	12	47	0.0612	0*	3	6*
TCGA-BLCA	11	136	21	42	0*	0*	4*	5*
TCGA-BLCA	12	134	39	22	0.0024*	0.0384*	4*	3*
TCGA-BLCA	13	108	10	19	1	0.072	2	3
TCGA-BLCA	14	102	21	21	1	1	2	2
TCGA-BLCA	15	100	17	24	0.0324*	0*	3*	5*
TCGA-BLCA	16	91	18	19	1	0.0672	2	3
TCGA-BLCA	17	84	30	14	0*	0*	7*	4*
TCGA-BLCA	18	81	10	19	0.0288*	0.0024*	3*	4*
TCGA-BLCA	19	59	27	8	0*	0.8448	4*	2
TCGA-BLCA	20	65	25	7	0.048*	0.9468	3*	2
TCGA-BLCA	21	43	11	7	0.6576	0.6576	2	2
TCGA-BLCA	22	51	12	6	0*	0.7188	6*	2
TCGA-BLCA	X	156	15	37	1	0.1248	2	3
TCGA-BLCA	Y	2	0	0	1	1	0	0
TCGA-BRCA	1	249	129	72	0*	0*	16*	8*
TCGA-BRCA	2	234	89	88	0*	0*	4*	5*
TCGA-BRCA	3	199	68	83	0*	0*	7*	5*
TCGA-BRCA	4	191	55	89	0.0012*	0*	4*	4*
TCGA-BRCA	5	182	71	66	0*	0*	6*	5*
TCGA-BRCA	6	171	59	79	0*	0*	5*	9*
TCGA-BRCA	7	160	64	67	0*	0*	7*	9*
TCGA-BRCA	8	146	70	50	0*	0*	9*	5*
TCGA-BRCA	9	139	47	70	0.042*	0*	3*	15*
TCGA-BRCA	10	133	38	68	0*	0*	4*	8*
TCGA-BRCA	11	136	46	65	0*	0*	5*	7*
TCGA-BRCA	12	134	45	51	0*	0.0444*	5*	3*
TCGA-BRCA	13	87	21	39	1	0*	2	4*
TCGA-BRCA	14	107	35	50	0.0012*	0*	4*	9*
TCGA-BRCA	15	102	29	52	0*	0*	5*	7*
TCGA-BRCA	16	91	40	36	0*	0*	14*	11*
TCGA-BRCA	17	84	32	39	0*	0*	8*	10*
TCGA-BRCA	18	81	33	32	0*	0*	6*	5*
TCGA-BRCA	19	59	33	13	0*	0.0144*	5*	3*
TCGA-BRCA	20	64	34	15	0*	0*	7*	4*
TCGA-BRCA	21	47	18	14	0*	0*	4*	5*
TCGA-BRCA	22	51	9	23	0.0276*	0*	3*	6*
TCGA-BRCA	X	157	58	57	0*	0.0012*	5*	4*
TCGA-BRCA	Y	3	3	0	0*	1	3*	0
TCGA-CHOL	1	249	67	45	0*	0.0024*	5*	4*
TCGA-CHOL	2	243	59	29	0*	0.0828	5*	3
TCGA-CHOL	3	199	27	56	0.072	0*	3	7*
TCGA-CHOL	4	191	33	45	1	0.0024*	2	4*
TCGA-CHOL	5	179	31	30	0.0756	0.0756	3	3
TCGA-CHOL	6	171	36	43	0.0024*	1	4*	2
TCGA-CHOL	7	159	40	26	0*	0.0468*	5*	3*
TCGA-CHOL	8	146	34	31	0.0552	0.0024*	3	4*
TCGA-CHOL	9	139	15	41	1	0*	2	6*
TCGA-CHOL	10	134	21	22	0.1152	1	3	2
TCGA-CHOL	11	136	18	31	1	0.1176	2	3
TCGA-CHOL	12	134	35	18	0*	0.0384*	5*	3*
TCGA-CHOL	13	106	8	24	1	0.0672	1	3
TCGA-CHOL	14	90	5	31	1	0.0024*	1	4*
TCGA-CHOL	15	102	24	13	0.1008	1	3	2
TCGA-CHOL	16	90	22	17	1	1	2	2
TCGA-CHOL	17	84	33	14	0*	1	6*	2
TCGA-CHOL	18	81	15	19	1	1	2	2
TCGA-CHOL	19	59	14	15	0.0408*	0.8412	3*	2
TCGA-CHOL	20	65	30	6	0*	0.9276	6*	2
TCGA-CHOL	21	42	3	16	1	0*	1	4*
TCGA-CHOL	22	51	14	8	0*	0.7296	5*	2
TCGA-CHOL	X	156	16	23	0.0444*	0.0072*	3*	4*
TCGA-CHOL	Y	6	0	0	1	1	0	0
TCGA-COAD	1	249	61	87	0*	0*	5*	5*
TCGA-COAD	2	243	84	71	0*	0*	6*	5*
TCGA-COAD	3	199	62	67	0*	0*	4*	7*
TCGA-COAD	4	191	44	77	0.0024*	0.0024*	4*	4*
TCGA-COAD	5	182	47	55	0.06	0*	3	5*
TCGA-COAD	6	171	52	50	0*	0.0792	4*	3
TCGA-COAD	7	159	76	36	0*	0.0432*	10*	3*
TCGA-COAD	8	143	49	36	0*	0.0504	5*	3
TCGA-COAD	9	139	42	49	0*	0*	5*	6*
TCGA-COAD	10	134	36	50	0.0012*	0*	4*	5*
TCGA-COAD	11	135	39	50	0.0012*	0*	4*	6*
TCGA-COAD	12	134	52	31	0.0024*	0.0408*	5*	3*
TCGA-COAD	13	110	64	17	0*	1	9*	2
TCGA-COAD	14	106	19	49	1	0*	2	6*
TCGA-COAD	15	102	15	40	1	0*	2	5*
TCGA-COAD	16	91	45	15	0*	1	11*	2
TCGA-COAD	17	84	25	33	0.0012*	0*	4*	6*
TCGA-COAD	18	81	5	50	1	0*	1	10*
TCGA-COAD	19	59	16	21	0.018*	0.018*	3*	3*
TCGA-COAD	20	65	46	4	0*	1	9*	1
TCGA-COAD	21	46	12	23	0.678	0*	2	5*
TCGA-COAD	22	51	11	19	0.7404	0.0264*	2	3*
TCGA-COAD	X	157	65	31	0*	1	4*	2
TCGA-COAD	Y	2	1	0	1	1	1	0
TCGA-ESCA	1	249	12	26	1	0.1896	2	3
TCGA-ESCA	2	224	22	5	1	1	2	1
TCGA-ESCA	3	199	11	19	1	1	2	2
TCGA-ESCA	4	191	6	25	1	1	2	2
TCGA-ESCA	5	182	6	16	1	1	1	2
TCGA-ESCA	6	171	11	14	1	1	2	2
TCGA-ESCA	7	160	16	4	1	1	2	1
TCGA-ESCA	8	146	13	6	1	1	2	1
TCGA-ESCA	9	139	8	8	1	0.1152	2	3
TCGA-ESCA	10	134	8	16	1	1	1	2
TCGA-ESCA	11	135	7	18	1	1	2	2
TCGA-ESCA	12	134	16	5	0*	1	5*	1
TCGA-ESCA	13	114	6	4	1	1	1	2
TCGA-ESCA	14	107	13	3	0.0672	1	3	1
TCGA-ESCA	15	102	2	15	1	0.0528	1	3
TCGA-ESCA	16	91	3	16	1	0*	1	4*
TCGA-ESCA	17	84	18	5	0.0024*	1	4*	2
TCGA-ESCA	18	81	7	6	1	1	2	1
TCGA-ESCA	19	59	3	9	1	1	1	2
TCGA-ESCA	20	65	10	0	1	1	2	0
TCGA-ESCA	21	47	1	5	1	0.0384*	1	3*
TCGA-ESCA	22	51	0	7	1	1	0	1
TCGA-ESCA	X	150	7	5	1	1	1	1
TCGA-ESCA	Y	3	0	0	1	1	0	0
TCGA-HNSC	1	249	81	65	0*	0*	6*	5*
TCGA-HNSC	2	243	88	45	0*	0.0864	7*	3
TCGA-HNSC	3	199	67	76	0*	0*	9*	13*
TCGA-HNSC	4	191	33	72	0.06	0.0048*	3	4*
TCGA-HNSC	5	169	31	67	0.0552	0*	3	6*
TCGA-HNSC	6	159	43	40	0*	0.06	6*	3
TCGA-HNSC	7	160	73	25	0*	0.06	7*	3
TCGA-HNSC	8	146	52	32	0*	0*	6*	6*
TCGA-HNSC	9	126	31	33	0.0444*	0*	3*	5*
TCGA-HNSC	10	134	15	55	0*	0*	4*	5*
TCGA-HNSC	11	136	36	37	0.0456*	0.0048*	3*	4*
TCGA-HNSC	12	134	55	30	0*	0.0444*	4*	3*
TCGA-HNSC	13	86	17	22	0.024*	0.0024*	3*	4*
TCGA-HNSC	14	91	25	19	0*	0.0312*	5*	3*
TCGA-HNSC	15	102	26	28	1	0.0912	2	3
TCGA-HNSC	16	91	25	17	0*	1	4*	2
TCGA-HNSC	17	84	25	30	0*	0*	5*	5*
TCGA-HNSC	18	80	16	27	0.0336*	0*	3*	6*
TCGA-HNSC	19	58	8	27	0.0252*	0*	3*	5*
TCGA-HNSC	20	65	30	7	0*	1	4*	1
TCGA-HNSC	21	42	9	14	0.0156*	0.0156*	3*	3*
TCGA-HNSC	22	51	20	6	0.0432*	1	3*	1
TCGA-HNSC	X	157	46	34	0*	0*	12*	6*
TCGA-HNSC	Y	6	0	6	1	0*	0	6*
TCGA-KICH	1	249	16	165	1	0*	2	17*
TCGA-KICH	2	243	18	149	0.0048*	0*	4*	9*
TCGA-KICH	3	199	48	55	0.0036*	0.0036*	4*	4*
TCGA-KICH	4	191	80	43	0*	0.0672	7*	3
TCGA-KICH	5	182	61	47	0*	1	6*	2
TCGA-KICH	6	171	10	107	1	0*	1	8*
TCGA-KICH	7	160	79	34	0*	0.0012*	11*	4*
TCGA-KICH	8	146	61	33	0.0024*	0.0528	5*	3
TCGA-KICH	9	139	37	35	0*	0.0576	5*	3
TCGA-KICH	10	134	19	73	1	0*	2	7*
TCGA-KICH	11	136	60	27	0*	1	9*	2
TCGA-KICH	12	134	66	25	0*	0.0024*	11*	4*
TCGA-KICH	13	111	14	55	0.0528	0*	3	5*
TCGA-KICH	14	107	50	24	0*	0.0372*	5*	3*
TCGA-KICH	15	102	59	18	0*	0*	9*	4*
TCGA-KICH	16	91	57	12	0*	0.0348*	18*	3*
TCGA-KICH	17	84	6	51	1	0*	1	6*
TCGA-KICH	18	81	27	19	0*	0.0012*	4*	4*
TCGA-KICH	19	59	42	4	0*	1	9*	1
TCGA-KICH	20	65	33	11	0*	0.0288*	9*	3*
TCGA-KICH	21	45	8	22	1	0*	1	4*
TCGA-KICH	22	51	37	4	0*	1	9*	1
TCGA-KICH	X	157	59	32	0*	0.0012*	7*	4*
TCGA-KICH	Y	2	0	2	1	0.0312*	0	2*
TCGA-KIRC	1	249	96	91	0*	0*	5*	7*
TCGA-KIRC	2	243	97	85	0*	0.0024*	7*	4*
TCGA-KIRC	3	199	43	114	0.0612	0*	3	22*
TCGA-KIRC	4	191	63	86	0*	0*	5*	7*
TCGA-KIRC	5	182	93	43	0*	0.0552	9*	3
TCGA-KIRC	6	171	62	66	0*	0*	7*	5*
TCGA-KIRC	7	159	73	47	0*	0.0036*	5*	4*
TCGA-KIRC	8	146	45	67	0*	0*	4*	8*
TCGA-KIRC	9	139	23	87	1	0*	2	11*
TCGA-KIRC	10	134	43	49	0*	0*	8*	6*
TCGA-KIRC	11	135	56	46	0*	0*	5*	6*
TCGA-KIRC	12	134	65	40	0*	0*	14*	5*
TCGA-KIRC	13	115	36	51	0.036*	0*	3*	4*
TCGA-KIRC	14	107	18	71	0*	0*	4*	13*
TCGA-KIRC	15	102	34	36	0.036*	0.036*	3*	3*
TCGA-KIRC	16	91	44	21	0*	0.0228*	8*	3*
TCGA-KIRC	17	84	27	33	0.0276*	0.0276*	3*	3*
TCGA-KIRC	18	81	26	31	0.0312*	0*	3*	4*
TCGA-KIRC	19	59	31	14	0*	0.7956	6*	2
TCGA-KIRC	20	65	26	21	0.0048*	0.8976	4*	2
TCGA-KIRC	21	47	13	23	0*	0.0012*	4*	4*
TCGA-KIRC	22	51	26	16	0.0252*	0.0252*	3*	3*
TCGA-KIRC	X	157	58	55	0.0012*	0*	4*	5*
TCGA-KIRC	Y	2	0	2	1	0.0216*	0	2*
TCGA-KIRP	1	249	48	97	0.072	0*	3	9*
TCGA-KIRP	2	243	82	71	0*	0.0948	5*	3
TCGA-KIRP	3	199	45	57	0.0708	0.0024*	3	4*
TCGA-KIRP	4	191	25	88	0.054	0*	3	8*
TCGA-KIRP	5	182	26	69	0.0588	0.0096*	3	4*
TCGA-KIRP	6	171	34	52	0.0564	0*	3	5*
TCGA-KIRP	7	160	87	20	0*	0*	9*	5*
TCGA-KIRP	8	142	42	45	0.0048*	0.06	4*	3
TCGA-KIRP	9	139	27	48	0.0456*	0*	3*	5*
TCGA-KIRP	10	134	30	48	0.0012*	0*	4*	5*
TCGA-KIRP	11	135	28	54	1	0.0048*	2	4*
TCGA-KIRP	12	134	61	24	0*	1	9*	2
TCGA-KIRP	13	100	13	41	1	0.0696	2	3
TCGA-KIRP	14	107	16	35	0.054	0*	3	5*
TCGA-KIRP	15	101	17	40	0.0432*	0*	3*	7*
TCGA-KIRP	16	90	56	15	0*	0*	9*	4*
TCGA-KIRP	17	84	50	8	0*	1	11*	2
TCGA-KIRP	18	81	10	37	1	0*	2	5*
TCGA-KIRP	19	59	26	14	0*	0.7896	4*	2
TCGA-KIRP	20	65	28	7	0*	0.912	4*	2
TCGA-KIRP	21	47	5	21	1	0*	1	4*
TCGA-KIRP	22	51	7	17	0.69	0.036*	2	3*
TCGA-KIRP	X	157	38	48	0*	0*	4*	5*
TCGA-KIRP	Y	7	0	6	1	0*	0	6*
TCGA-LIHC	1	249	92	71	0*	0.0036*	8*	4*
TCGA-LIHC	2	243	71	60	0*	0.0852	6*	3
TCGA-LIHC	3	199	63	58	0*	0.0024*	9*	4*
TCGA-LIHC	4	143	23	79	0*	0*	7*	8*
TCGA-LIHC	5	182	73	44	0*	0.0972	5*	3
TCGA-LIHC	6	171	36	77	0*	0*	5*	17*
TCGA-LIHC	7	160	63	32	0*	0.072	6*	3
TCGA-LIHC	8	146	52	45	0*	0*	7*	11*
TCGA-LIHC	9	139	19	68	1	0*	2	7*
TCGA-LIHC	10	134	24	46	0.0588	0.0588	3	3
TCGA-LIHC	11	136	33	43	0*	0*	5*	5*
TCGA-LIHC	12	132	35	44	0*	0*	5*	7*
TCGA-LIHC	13	76	10	31	0.0216*	0*	3*	6*
TCGA-LIHC	14	99	17	43	0.042*	0.0024*	3*	4*
TCGA-LIHC	15	102	32	24	0.048*	0.048*	3*	3*
TCGA-LIHC	16	90	21	36	0.0348*	0*	3*	5*
TCGA-LIHC	17	84	35	25	0*	0*	6*	18*
TCGA-LIHC	18	81	18	36	0*	0*	4*	6*
TCGA-LIHC	19	59	35	12	0*	0.8604	9*	2
TCGA-LIHC	20	65	28	12	0*	0.9492	7*	2
TCGA-LIHC	21	40	4	21	1	0*	1	6*
TCGA-LIHC	22	51	22	6	0.0048*	0.684	4*	2
TCGA-LIHC	X	148	48	35	0.0048*	0.0024*	4*	4*
TCGA-LIHC	Y	5	0	1	1	1	0	1
TCGA-LUAD	1	249	113	55	0*	0*	6*	5*
TCGA-LUAD	2	243	109	63	0*	0.0012*	9*	4*
TCGA-LUAD	3	199	47	97	0*	0*	5*	9*
TCGA-LUAD	4	191	63	67	0.0048*	0*	4*	5*
TCGA-LUAD	5	182	66	51	0.0648	0.0024*	3	4*
TCGA-LUAD	6	171	53	64	0.0612	0*	3	5*
TCGA-LUAD	7	160	78	37	0*	0.0576	12*	3
TCGA-LUAD	8	146	60	39	0*	0*	8*	6*
TCGA-LUAD	9	139	24	73	1	0*	2	7*
TCGA-LUAD	10	134	40	61	0.0012*	0*	4*	7*
TCGA-LUAD	11	136	46	51	0.0012*	0*	4*	5*
TCGA-LUAD	12	134	45	52	0*	0*	6*	5*
TCGA-LUAD	13	108	19	55	0*	0*	4*	7*
TCGA-LUAD	14	94	35	30	0*	0.0012*	4*	4*
TCGA-LUAD	15	102	19	51	1	0*	2	5*
TCGA-LUAD	16	91	34	27	0*	0.0312*	6*	3*
TCGA-LUAD	17	84	32	31	0*	0*	4*	11*
TCGA-LUAD	18	81	18	34	0.0288*	0*	3*	7*
TCGA-LUAD	19	59	13	30	0.7872	0*	2	7*
TCGA-LUAD	20	65	24	20	0*	0*	4*	5*
TCGA-LUAD	21	46	14	15	0.0132*	0*	3*	6*
TCGA-LUAD	22	51	14	20	0.0168*	0*	3*	4*
TCGA-LUAD	X	144	51	34	0.0024*	0.0024*	4*	4*
TCGA-LUAD	Y	4	0	2	1	1	0	1
TCGA-LUSC	1	249	98	82	0*	0*	6*	5*
TCGA-LUSC	2	243	121	61	0*	0.0888	9*	3
TCGA-LUSC	3	199	76	81	0*	0*	9*	14*
TCGA-LUSC	4	191	44	86	0*	0*	4*	5*
TCGA-LUSC	5	182	38	94	0.06	0*	3	10*
TCGA-LUSC	6	171	54	66	0*	0*	5*	8*
TCGA-LUSC	7	159	70	44	0*	0*	8*	5*
TCGA-LUSC	8	146	63	49	0*	0*	8*	11*
TCGA-LUSC	9	139	33	58	0.0564	0*	3	4*
TCGA-LUSC	10	133	31	64	0.0732	0*	3	8*
TCGA-LUSC	11	136	43	56	0.0012*	0*	4*	7*
TCGA-LUSC	12	134	59	44	0.0012*	0*	4*	5*
TCGA-LUSC	13	109	24	58	0.0012*	0*	4*	6*
TCGA-LUSC	14	107	35	36	0.0012*	0.0012*	4*	4*
TCGA-LUSC	15	102	36	34	0.0012*	0*	4*	4*
TCGA-LUSC	16	91	20	38	0.0432*	0*	3*	6*
TCGA-LUSC	17	84	27	34	0.0012*	0.0012*	4*	4*
TCGA-LUSC	18	81	34	23	0.0024*	0.0312*	4*	3*
TCGA-LUSC	19	59	30	18	0*	0.0168*	5*	3*
TCGA-LUSC	20	65	30	10	0*	0.9312	4*	2
TCGA-LUSC	21	47	17	19	0.0408*	0.684	3*	2
TCGA-LUSC	22	51	34	8	0*	1	6*	1
TCGA-LUSC	X	157	47	52	0.0612	0*	3	6*
TCGA-LUSC	Y	2	0	2	1	0.0288*	0	2*
TCGA-PRAD	1	249	77	85	0.0012*	0*	5*	6*
TCGA-PRAD	2	243	61	95	0*	0*	5*	6*
TCGA-PRAD	3	199	55	73	0*	0*	6*	5*
TCGA-PRAD	4	191	60	64	0*	0.0048*	5*	4*
TCGA-PRAD	5	182	48	60	0.0024*	0.0048*	5*	4*
TCGA-PRAD	6	171	42	61	0.0588	0.0024*	3	4*
TCGA-PRAD	7	160	58	41	0*	0.0024*	5*	4*
TCGA-PRAD	8	146	30	60	0.0576	0*	3	7*
TCGA-PRAD	9	139	40	38	0.0036*	0*	4*	5*
TCGA-PRAD	10	134	36	50	0*	0*	5*	5*
TCGA-PRAD	11	135	38	51	0.048*	0.0024*	3*	4*
TCGA-PRAD	12	134	35	57	0.048*	0*	3*	6*
TCGA-PRAD	13	95	19	36	0.0336*	0.0048*	3*	4*
TCGA-PRAD	14	92	28	33	0*	0*	4*	4*
TCGA-PRAD	15	102	32	33	0.0336*	0.0336*	3*	3*
TCGA-PRAD	16	91	35	29	0*	0*	12*	6*
TCGA-PRAD	17	84	29	32	0.0024*	0*	4*	5*
TCGA-PRAD	18	81	15	33	1	0*	2	5*
TCGA-PRAD	19	59	40	8	0*	0.8664	7*	2
TCGA-PRAD	20	65	16	27	0.0216*	0.0024*	3*	4*
TCGA-PRAD	21	41	16	15	0*	0*	4*	4*
TCGA-PRAD	22	51	27	7	0*	1	7*	1
TCGA-PRAD	X	157	29	61	1	0*	2	5*
TCGA-PRAD	Y	2	0	0	1	1	0	0
TCGA-READ	1	249	27	35	0.1008	0.0096*	3	4*
TCGA-READ	2	223	34	19	1	1	2	2
TCGA-READ	3	199	14	33	0.0024*	0.0024*	4*	4*
TCGA-READ	4	191	5	51	1	0.0048*	2	4*
TCGA-READ	5	182	8	36	1	0*	2	4*
TCGA-READ	6	171	26	27	1	1	2	2
TCGA-READ	7	160	52	17	0*	1	5*	2
TCGA-READ	8	146	26	17	0*	1	5*	2
TCGA-READ	9	139	23	19	0.1008	1	3	2
TCGA-READ	10	134	10	19	1	1	2	2
TCGA-READ	11	135	15	37	1	0*	2	4*
TCGA-READ	12	134	25	12	0.072	1	3	2
TCGA-READ	13	94	24	9	0*	0.03*	7*	3*
TCGA-READ	14	106	7	28	1	0.0864	1	3
TCGA-READ	15	102	6	17	0.0396*	0.0396*	3*	3*
TCGA-READ	16	91	21	13	0.06	1	3	2
TCGA-READ	17	84	17	18	1	0*	2	6*
TCGA-READ	18	81	2	27	1	0*	1	5*
TCGA-READ	19	58	9	13	0.0408*	0.8424	3*	2
TCGA-READ	20	65	30	1	0*	1	8*	1
TCGA-READ	21	41	10	9	0.0192*	0.5628	3*	2
TCGA-READ	22	37	4	6	1	1	1	2
TCGA-READ	X	157	27	14	0.0864	1	3	2
TCGA-READ	Y	4	0	2	1	0.0816	0	2
TCGA-STAD	1	249	63	35	0.0996	0.0996	3	3
TCGA-STAD	2	217	45	40	0.0828	0.0072*	3	4*
TCGA-STAD	3	199	28	55	1	0.0072*	2	4*
TCGA-STAD	4	191	18	52	0.0756	0*	3	4*
TCGA-STAD	5	182	14	58	1	0*	2	5*
TCGA-STAD	6	171	38	26	0.12	1	3	2
TCGA-STAD	7	160	33	28	0.12	1	3	2
TCGA-STAD	8	146	44	23	0*	0.0516	6*	3
TCGA-STAD	9	139	16	39	1	0*	2	6*
TCGA-STAD	10	134	21	26	0.1176	1	3	2
TCGA-STAD	11	136	31	27	0*	0.0024*	5*	4*
TCGA-STAD	12	134	38	19	0*	0.0612	6*	3
TCGA-STAD	13	115	24	15	0*	1	5*	2
TCGA-STAD	14	107	13	36	1	0.0864	2	3
TCGA-STAD	15	102	21	22	0.0348*	0*	3*	4*
TCGA-STAD	16	91	35	18	0.0024*	1	4*	2
TCGA-STAD	17	84	23	26	0*	0*	5*	6*
TCGA-STAD	18	81	7	18	1	0.036*	1	3*
TCGA-STAD	19	59	6	23	1	0*	1	5*
TCGA-STAD	20	65	32	1	0*	1	7*	1
TCGA-STAD	21	47	3	14	1	0*	1	4*
TCGA-STAD	22	51	7	7	0.0204*	0.0204*	3*	3*
TCGA-STAD	X	157	25	32	0.1128	1	3	2
TCGA-STAD	Y	3	0	3	1	0.0024*	0	3*
TCGA-THCA	1	249	93	66	0*	0.0012*	6*	4*
TCGA-THCA	2	243	80	85	0*	0*	5*	5*
TCGA-THCA	3	199	58	79	0*	0*	7*	5*
TCGA-THCA	4	191	46	78	0.0684	0*	3	5*
TCGA-THCA	5	182	71	54	0*	0*	5*	5*
TCGA-THCA	6	171	56	64	0.0036*	0*	4*	5*
TCGA-THCA	7	160	50	66	0*	0*	6*	6*
TCGA-THCA	8	146	46	59	0*	0*	5*	5*
TCGA-THCA	9	139	35	63	0*	0*	6*	11*
TCGA-THCA	10	134	41	42	0*	0*	5*	5*
TCGA-THCA	11	136	45	46	0.0024*	0.0024*	4*	4*
TCGA-THCA	12	134	51	40	0*	0.0588	4*	3
TCGA-THCA	13	89	26	27	0.0012*	0*	4*	4*
TCGA-THCA	14	92	20	44	0.0312*	0*	3*	6*
TCGA-THCA	15	102	38	34	0.0012*	0*	4*	5*
TCGA-THCA	16	91	27	37	0*	0*	4*	4*
TCGA-THCA	17	84	38	22	0*	0.0252*	8*	3*
TCGA-THCA	18	80	25	26	0*	0*	5*	4*
TCGA-THCA	19	59	20	24	0.018*	0.0024*	3*	4*
TCGA-THCA	20	65	20	20	0.0312*	0.8916	3*	2
TCGA-THCA	21	47	14	18	0*	0*	4*	5*
TCGA-THCA	22	43	9	21	0.6396	0*	2	5*
TCGA-THCA	X	157	59	51	0*	0.0024*	8*	4*
TCGA-THCA	Y	2	0	0	1	1	0	0
TCGA-UCEC	1	249	82	40	0*	0.0864	4*	3
TCGA-UCEC	2	243	74	51	0.0036*	0.0036*	4*	4*
TCGA-UCEC	3	199	37	57	0.0048*	0.0048*	4*	4*
TCGA-UCEC	4	190	38	52	0.06	0*	3	5*
TCGA-UCEC	5	182	29	50	1	0*	2	5*
TCGA-UCEC	6	171	45	44	0.066	0.0048*	3	4*
TCGA-UCEC	7	160	36	44	0.0072*	0.0048*	4*	4*
TCGA-UCEC	8	146	56	31	0*	1	6*	2
TCGA-UCEC	9	139	25	50	1	0*	2	5*
TCGA-UCEC	10	134	28	33	0.0684	0.0684	3	3
TCGA-UCEC	11	135	28	38	0.0468*	0*	3*	5*
TCGA-UCEC	12	134	33	43	0*	0.0012*	6*	4*
TCGA-UCEC	13	115	27	25	0.0468*	0.0048*	3*	4*
TCGA-UCEC	14	107	29	25	1	0.0816	2	3
TCGA-UCEC	15	102	13	38	1	0.0024*	2	4*
TCGA-UCEC	16	91	21	23	0.036*	0.036*	3*	3*
TCGA-UCEC	17	84	18	29	1	0*	2	4*
TCGA-UCEC	18	81	16	15	0.0696	1	3	2
TCGA-UCEC	19	59	23	12	0.0024*	0.7716	4*	2
TCGA-UCEC	20	65	17	17	0.0288*	0.0288*	3*	3*
TCGA-UCEC	21	47	9	11	0.6468	0.0264*	2	3*
TCGA-UCEC	22	51	9	10	0.7356	0.0336*	2	3*
TCGA-UCEC	X	151	16	43	1	0.096	2	3
TCGA-UCEC	Y	2	0	0	1	1	0	0
